# Supplementary material for: Modeling of Molecular Interaction between Apoptin, BCR-Abl and CrkL - An Alternative Approach to Conventional Rational Drug Design
Source: PLoS One. 2012 Jan 10;7(1):e28395. doi: 10.1371/journal.pone.0028395 (PMC3254606; doi:10.1371/journal.pone.0028395)
Supplement: Coordinate S1 — Apoptin structure coordinates. (TXT) [file pone.0028395.s001.txt]

Bond List	ID	Type	Bond Strain (kJ/mole)
N1-C2	1	single	0.587
C2-C7	2	single	0.534
C2-C3	3	single	0.251
C3-C4	4	single	0.122
C4-S5	5	single	0.042
S5-C6	6	single	0.001
C7-O8	7	double	1.677
C7-N9	8	single	2.716
N9-C10	9	single	0.035
C10-C15	10	single	0.548
C10-C11	11	single	0.322
C11-C12	12	single	0.199
C12-N14	13	single	1.323
C12-O13	14	double	1.628
C15-O16	15	double	1.386
C15-N17	16	single	3.169
N17-C18	17	single	0.074
C18-C20	18	single	0.348
C18-C19	19	single	0.311
C20-O21	20	double	1.393
C20-N22	21	single	2.909
N22-C23	22	single	0.029
C23-C28	23	single	0.113
C23-C24	24	single	0.409
C24-C25	25	single	0.393
C25-C27	26	single	0.326
C25-C26	27	single	0.263
C28-O29	28	double	1.672
C28-N30	29	single	2.497
N30-C31	30	single	0.004
C31-C37	31	single	0.306
C31-C32	32	single	0.406
C32-C33	33	single	0.141
C33-C34	34	single	0.277
C34-N36	35	single	1.089
C34-O35	36	double	1.635
C37-O38	37	double	1.714
C37-N39	38	single	3.15
N39-C40	39	single	0.018
C40-C46	40	single	0.559
C40-C41	41	single	0.211
C41-C42	42	single	0.024
C42-C43	43	single	0.172
C43-O44	44	double	8.99
C43-O45	45	single	8.411
C46-O47	46	double	1.78
C46-N48	47	single	2.96
N48-C49	48	single	0.101
C49-C54	49	single	0.3
C49-C50	50	single	0.312
C50-C51	51	single	0.24
C51-O52	52	double	8.584
C51-O53	53	single	8.98
C54-O55	54	double	1.529
C54-N56	55	single	2.913
N56-C57	56	single	0.01
C57-C61	57	single	0.029
C57-C58	58	single	0.498
C58-O59	59	single	0.479
C58-C60	60	single	0.317
C61-O62	61	double	1.776
C61-N63	62	single	10.897
N63-C64	63	single	0
N63-C65	64	single	0.355
C64-C68	65	single	0.201
C64-C66	66	single	0.033
C65-C67	67	single	0.309
C66-C67	68	single	0.31
C68-O69	69	double	1.529
C68-N70	70	single	13.578
N70-C71	71	single	0
N70-C72	72	single	0.225
C71-C75	73	single	0.117
C71-C73	74	single	0.015
C72-C74	75	single	0.252
C73-C74	76	single	0.427
C75-O76	77	double	1.595
C75-N77	78	single	2.747
N77-C78	79	single	0.006
C78-C79	80	single	0.027
C79-O80	81	double	1.353
C79-N81	82	single	9.632
N81-C82	83	single	0.441
N81-C83	84	single	0.295
C82-C86	85	single	2.284
C82-C84	86	single	0.018
C83-C85	87	single	0.206
C84-C85	88	single	0.313
C86-O87	89	double	1.12
C86-N88	90	single	0.46
N88-C89	91	single	1.295
C89-C92	92	single	0.185
C89-C90	93	single	0.355
C90-O91	94	single	0.577
C92-O93	95	double	1.961
C92-N94	96	single	3.02
N94-C95	97	single	0.065
C95-C99	98	single	0.632
C95-C96	99	single	0.734
C96-O97	100	single	0.532
C96-C98	101	single	0.225
C99-O100	102	double	1.587
C99-N101	103	single	2.676
N101-C102	104	single	0.047
C102-C106	105	single	0.366
C102-C103	106	single	0.59
C103-C104	107	single	0.343
C103-C105	108	single	0.388
C106-O107	109	double	1.45
C106-N108	110	single	2.363
N108-C109	111	single	0.023
C109-C117	112	single	0.64
C109-C110	113	single	0.392
C110-C111	114	single	0.072
C111-C112	115	double	0.651
C111-C113	116	single	0.57
C112-C114	117	single	0.838
C113-C115	118	double	0.897
C114-C116	119	double	0.725
C115-C116	120	single	0.741
C117-O118	121	double	1.585
C117-N119	122	single	2.698
N119-C120	123	single	0.036
C120-C128	124	single	0.542
C120-C121	125	single	0.412
C121-C122	126	single	0.097
C122-C123	127	single	0.095
C123-N124	128	single	0.485
N124-C125	129	single	37.056
C125-N126	130	single	1.361
C125-N127	131	double	1.265
C128-O129	132	double	1.891
C128-N130	133	single	11.738
N130-C131	134	single	0
N130-C132	135	single	0.319
C131-C135	136	single	1.326
C131-C133	137	single	0.079
C132-C134	138	single	0.217
C133-C134	139	single	0.308
C135-O136	140	double	1.585
C135-N137	141	single	7.09
N137-C138	142	single	0.01
N137-C139	143	single	0.442
C138-C142	144	single	1.236
C138-C140	145	single	0.029
C139-C141	146	single	0.206
C140-C141	147	single	0.171
C142-O143	148	double	1.532
C142-N144	149	single	4.527
N144-C145	150	single	0.86
C145-C149	151	single	1.217
C145-C146	152	single	0.62
C146-O147	153	single	0.553
C146-C148	154	single	0.292
C149-O150	155	double	1.339
C149-N151	156	single	5.183
N151-C152	157	single	0.105
C152-C155	158	single	0.897
C152-C153	159	single	0.231
C153-O154	160	single	0.429
C155-O156	161	double	1.305
C155-N157	162	single	4.545
N157-C158	163	single	0.366
C158-C161	164	single	1.481
C158-C159	165	single	0.379
C159-O160	166	single	0.427
C161-O162	167	double	0.884
C161-N163	168	single	5.342
N163-C164	169	single	0.033
C164-C172	170	single	0.02
C164-C165	171	single	0.407
C165-C166	172	single	0.005
C166-C167	173	single	0.023
C167-N168	174	single	0.34
N168-C169	175	single	35.296
C169-N170	176	single	1.283
C169-N171	177	double	1.14
C172-O173	178	double	2.192
C172-N174	179	single	13.901
N174-C175	180	single	0.018
N174-C176	181	single	0.267
C175-C179	182	single	1.82
C175-C177	183	single	0.037
C176-C178	184	single	0.248
C177-C178	185	single	0.55
C179-O180	186	double	1.909
C179-N181	187	single	7.884
N181-C182	188	single	0.982
C182-C187	189	single	1.056
C182-C183	190	single	0.551
C183-C184	191	single	0.114
C184-C186	192	single	0.259
C184-C185	193	single	0.081
C187-O188	194	double	1.069
C187-N189	195	single	3.323
N189-C190	196	single	0.009
C190-C196	197	single	2.291
C190-C191	198	single	0.527
C191-C192	199	single	0.225
C192-C193	200	single	0.206
C193-O194	201	double	8.533
C193-O195	202	single	8.904
C196-O197	203	double	1.674
C196-N198	204	single	4.063
N198-C199	205	single	0.308
C199-C203	206	single	0.042
C199-C200	207	single	0.008
C200-O201	208	single	0.448
C200-C202	209	single	0.24
C203-O204	210	double	1.921
C203-N205	211	single	11.032
N205-C206	212	single	0.009
N205-C207	213	single	0.209
C206-C210	214	single	0.31
C206-C208	215	single	0.116
C207-C209	216	single	0.175
C208-C209	217	single	0.32
C210-O211	218	double	1.738
C210-N212	219	single	5.608
N212-C213	220	single	0.221
C213-C220	221	single	0.647
C213-C216	222	single	0.146
N214-C215	223	single	4.484
N214-C219	224	double	1.337
C215-C216	225	single	0.049
C215-C218	226	double	2.441
N217-C218	227	single	0.832
N217-C219	228	single	5.66
C220-O221	229	double	0.994
C220-N222	230	single	2.486
N222-C223	231	single	0.006
C223-C226	232	single	1.046
C223-C224	233	single	0.546
C224-S225	234	single	0.004
C226-O227	235	double	1.434
C226-N228	236	single	3.573
N228-C229	237	single	0.167
C229-C237	238	single	0.076
C229-C230	239	single	0.433
C230-C231	240	single	0.019
C231-C232	241	single	0.045
C232-N233	242	single	0.375
N233-C234	243	single	37.079
C234-N235	244	single	1.368
C234-N236	245	double	1.153
C237-O238	246	double	1.422
C237-N239	247	single	2.425
N239-C240	248	single	0.071
C240-C246	249	single	0.1
C240-C241	250	single	0.219
C241-C242	251	single	0.032
C242-C243	252	single	0.079
C243-O244	253	double	8.737
C243-O245	254	single	8.703
C246-O247	255	double	1.611
C246-N248	256	single	2.588
N248-C249	257	single	0.07
C249-C254	258	single	0.6
C249-C250	259	single	0.286
C250-C252	260	single	0.429
C250-C251	261	single	0.131
C252-C253	262	single	0.074
C254-O255	263	double	1.594
C254-N256	264	single	4.175
N256-C257	265	single	0.041
C257-C265	266	single	0.481
C257-C258	267	single	0.217
C258-C259	268	single	0.007
C259-C260	269	single	0.006
C260-N261	270	single	0.323
N261-C262	271	single	36.929
C262-N263	272	single	1.269
C262-N264	273	double	0.924
C265-O266	274	double	1.625
C265-N267	275	single	3.288
N267-C268	276	single	0.07
C268-C273	277	single	0.08
C268-C269	278	single	0.279
C269-C271	279	single	0.299
C269-C270	280	single	0.295
C271-C272	281	single	0.027
C273-O274	282	double	1.429
C273-N275	283	single	2.946
N275-C276	284	single	0.019
C276-C277	285	single	0.929
C277-O278	286	double	1.659
C277-N279	287	single	3.543
N279-C280	288	single	0.348
C280-C285	289	single	1.05
C280-C281	290	single	0.571
C281-C283	291	single	0.374
C281-C282	292	single	0.233
C283-C284	293	single	0.039
C285-O286	294	double	1.697
C285-N287	295	single	3.241
N287-C288	296	single	0.278
C288-C290	297	single	1.215
C288-C289	298	single	0.44
C290-O291	299	double	1.695
C290-N292	300	single	5.297
N292-C293	301	single	0.258
C293-C294	302	single	1.816
C294-O295	303	double	1.453
C294-N296	304	single	3.899
N296-C297	305	single	0.293
C297-C302	306	single	0.745
C297-C298	307	single	0.415
C298-C300	308	single	0.316
C298-C299	309	single	0.339
C300-C301	310	single	0.023
C302-O303	311	double	1.726
C302-N304	312	single	4.675
N304-C305	313	single	0.352
C305-C309	314	single	2.213
C305-C306	315	single	0.632
C306-O307	316	single	0.469
C306-C308	317	single	0.304
C309-O310	318	double	1.726
C309-N311	319	single	6.108
N311-C312	320	single	0.907
C312-C317	321	single	0.948
C312-C313	322	single	0.148
C313-C315	323	single	0.264
C313-C314	324	single	0.236
C315-C316	325	single	0.041
C317-O318	326	double	1.175
C317-N319	327	single	5.131
N319-C320	328	single	0.368
C320-C324	329	single	1.941
C320-C321	330	single	0.322
C321-O322	331	single	0.524
C321-C323	332	single	0.305
C324-O325	333	double	0.768
C324-N326	334	single	4.807
N326-C327	335	single	0.358
C327-C332	336	single	2.718
C327-C328	337	single	0.165
C328-C329	338	single	0.37
C329-C331	339	single	0.294
C329-C330	340	single	0.201
C332-O333	341	double	1.427
C332-N334	342	single	3.149
N334-C335	343	single	0.345
C335-C338	344	single	0.152
C335-C336	345	single	0.358
C336-O337	346	single	0.556
C338-O339	347	double	1.515
C338-N340	348	single	2.594
N340-C341	349	single	0.037
C341-C346	350	single	0.132
C341-C342	351	single	0.514
C342-C343	352	single	0.418
C343-C345	353	single	0.264
C343-C344	354	single	0.275
C346-O347	355	double	1.821
C346-N348	356	single	2.337
N348-C349	357	single	0.15
C349-C352	358	single	0.002
C349-C350	359	single	0.236
C350-S351	360	single	0
C352-O353	361	double	1.267
C352-N354	362	single	1.445
N354-C355	363	single	0.188
C355-C356	364	single	0.075
C356-O357	365	double	1.319
C356-N358	366	single	1.645
N358-C359	367	single	0.002
C359-C362	368	single	0.02
C359-C360	369	single	0.225
C360-S361	370	single	0.025
C362-O363	371	double	1.252
C362-N364	372	single	2.405
N364-C365	373	single	0
C365-C367	374	single	0.423
C365-C366	375	single	0.341
C367-O368	376	double	1.629
C367-N369	377	single	3.479
N369-C370	378	single	0.022
C370-C375	379	single	0.131
C370-C371	380	single	0.465
C371-C372	381	single	0.343
C372-N374	382	single	1.362
C372-O373	383	double	1.7
C375-O376	384	double	1.359
C375-N377	385	single	3.16
N377-C378	386	single	0.003
C378-C380	387	single	0.012
C378-C379	388	single	0.356
C380-O381	389	double	1.52
C380-N382	390	single	3.372
N382-C383	391	single	0.026
C383-C391	392	single	0.028
C383-C384	393	single	0.098
C384-C385	394	single	0.004
C385-C386	395	single	0.012
C386-N387	396	single	0.471
N387-C388	397	single	37.676
C388-N389	398	single	1.26
C388-N390	399	double	1.152
C391-O392	400	double	1.752
C391-N393	401	single	2.979
N393-C394	402	single	0
C394-C396	403	single	0.038
C394-C395	404	single	0.294
C396-O397	405	double	1.323
C396-N398	406	single	9.079
N398-C399	407	single	0.033
N398-C400	408	single	0.376
C399-C403	409	single	0.145
C399-C401	410	single	0.085
C400-C402	411	single	0.13
C401-C402	412	single	0.185
C403-O404	413	double	1.642
C403-N405	414	single	2.844
N405-C406	415	single	0.072
C406-C410	416	single	1.08
C406-C407	417	single	0.365
C407-O408	418	single	0.593
C407-C409	419	single	0.331
C410-O411	420	double	1.548
C410-N412	421	single	3.711
N412-C413	422	single	0.219
C413-C418	423	single	0.101
C413-C414	424	single	0.224
C414-C415	425	single	0.265
C415-C417	426	single	0.189
C415-C416	427	single	0.188
C418-O419	428	double	1.351
C418-N420	429	single	1.797
N420-C421	430	single	0.007
C421-C429	431	single	0.022
C421-C422	432	single	0.048
C422-C423	433	single	0.009
C423-C424	434	single	0
C424-N425	435	single	0.288
N425-C426	436	single	35.585
C426-N427	437	single	1.164
C426-N428	438	double	1.263
C429-O430	439	double	1.308
C429-N431	440	single	2.664
N431-C432	441	single	0.003
C432-C435	442	single	0.062
C432-C433	443	single	0.334
C433-O434	444	single	0.515
C435-O436	445	double	1.676
C435-N437	446	single	2.691
N437-C438	447	single	0.001
C438-C440	448	single	0.003
C438-C439	449	single	0.316
C440-O441	450	double	1.74
C440-N442	451	single	1.962
N442-C443	452	single	0.008
C443-C447	453	single	0.279
C443-C444	454	single	0.232
C444-O445	455	single	0.511
C444-C446	456	single	0.01
C447-O448	457	double	1.66
C447-N449	458	single	2.343
N449-C450	459	single	0.073
C450-C452	460	single	0.136
C450-C451	461	single	0.405
C452-O453	462	double	1.558
C452-N454	463	single	2.258
N454-C455	464	single	0.015
C455-C460	465	single	0.401
C455-C456	466	single	0.477
C456-C457	467	single	0.177
C457-O458	468	double	8.472
C457-O459	469	single	8.678
C460-O461	470	double	1.475
C460-N462	471	single	5.391
N462-C463	472	single	0.154
C463-C468	473	single	0.086
C463-C464	474	single	0.203
C464-C465	475	single	0.106
C465-N467	476	single	1.413
C465-O466	477	double	1.598
C468-O469	478	double	1.559
C468-N470	479	single	2.634
N470-C471	480	single	0.061
C471-C474	481	single	0.943
C471-C472	482	single	0.595
C472-O473	483	single	0.511
C474-O475	484	double	1.646
C474-N476	485	single	3.118
N476-C477	486	single	0.131
C477-C483	487	single	0.31
C477-C478	488	single	0.197
C478-C479	489	single	0.012
C479-C480	490	single	0.239
C480-O481	491	double	9.322
C480-O482	492	single	8.489
C483-O484	493	double	1.285
C483-N485	494	single	2.967
N485-C486	495	single	0.01
C486-C489	496	single	1.076
C486-C487	497	single	0.19
C487-O488	498	single	0.244
C489-O490	499	double	1.475
C489-N491	500	single	3.423
N491-C492	501	single	0.156
C492-C496	502	single	0.372
C492-C493	503	single	0.672
C493-O494	504	single	0.627
C493-C495	505	single	0.316
C496-O497	506	double	1.732
C496-N498	507	single	1.605
N498-C499	508	single	0.001
C499-C500	509	single	0.596
C500-O501	510	double	1.429
C500-N502	511	single	4.093
N502-C503	512	single	0.064
C503-C511	513	single	0.781
C503-C504	514	single	0.658
C504-C505	515	single	0.023
C505-C506	516	double	0.526
C505-C507	517	single	0.562
C506-C508	518	single	0.604
C507-C509	519	double	0.583
C508-C510	520	double	0.791
C509-C510	521	single	0.87
C511-O512	522	double	1
C511-N513	523	single	2.887
N513-C514	524	single	0.012
C514-C520	525	single	0.704
C514-C515	526	single	0.273
C515-C516	527	single	0.033
C516-C517	528	single	0.052
C517-C518	529	single	0.123
C518-N519	530	single	0.571
C520-O521	531	double	1.651
C520-N522	532	single	1.744
N522-C523	533	single	0.05
C523-C528	534	single	0.274
C523-C524	535	single	0.679
C524-C525	536	single	0.372
C525-N527	537	single	1.076
C525-O526	538	double	1.307
C528-O529	539	double	1.584
C528-N530	540	single	3.158
N530-C531	541	single	0.012
C531-C535	542	single	0.439
C531-C532	543	single	0.654
C532-C533	544	single	0.252
C532-C534	545	single	0.196
C535-O536	546	double	1.475
C535-N537	547	single	14.361
N537-C538	548	single	0.042
N537-C539	549	single	0.349
C538-C542	550	single	0.329
C538-C540	551	single	0
C539-C541	552	single	0.488
C540-C541	553	single	0.394
C542-O543	554	double	1.794
C542-N544	555	single	2.874
N544-C545	556	single	0.026
C545-C550	557	single	0.35
C545-C546	558	single	0.24
C546-C547	559	single	0.203
C547-O548	560	double	8.569
C547-O549	561	single	8.69
C550-O551	562	double	1.452
C550-N552	563	single	2.936
N552-C553	564	single	0.019
C553-C558	565	single	0.171
C553-C554	566	single	0.658
C554-C555	567	single	0.453
C555-C557	568	single	0.329
C555-C556	569	single	0.24
C558-O559	570	double	1.479
C558-N560	571	single	2.417
N560-C561	572	single	0
C561-C569	573	single	0.333
C561-C562	574	single	0.355
C562-C563	575	single	0.111
C563-C564	576	single	0.118
C564-N565	577	single	0.409
N565-C566	578	single	37.043
C566-N567	579	single	1.109
C566-N568	580	double	1.103
C569-O570	581	double	1.375
C569-N571	582	single	2.416
N571-C572	583	single	0.003
C572-C576	584	single	0.335
C572-C573	585	single	0.528
C573-O574	586	single	0.536
C573-C575	587	single	0.378
C576-O577	588	double	1.737
C576-N578	589	single	3.195
N578-C579	590	single	0.067
C579-C584	591	single	0.389
C579-C580	592	single	0.665
C580-C581	593	single	0.366
C581-O582	594	double	9.101
C581-O583	595	single	8.571
C584-O585	596	double	0.868
C584-N586	597	single	4.084
N586-C587	598	single	0.127
C587-C593	599	single	0.544
C587-C588	600	single	0.291
C588-C589	601	single	0.038
C589-C590	602	single	0.26
C590-N592	603	single	0.998
C590-O591	604	double	1.421
C593-O594	605	double	0.622
C593-N595	606	single	15.654
N595-C596	607	single	0.002
N595-C597	608	single	0.309
C596-C600	609	single	0.243
C596-C598	610	single	0.022
C597-C599	611	single	0.329
C598-C599	612	single	0.324
C600-O601	613	double	1.598
C600-N602	614	single	2.89
N602-C603	615	single	0.001
C603-C609	616	single	0.007
C603-C604	617	single	0.49
C604-C605	618	single	0.036
C605-C606	619	single	0.055
C606-C607	620	single	0.099
C607-N608	621	single	0.522
C609-O610	622	double	1.437
C609-N611	623	single	10.546
N611-C612	624	single	0
N611-C613	625	single	0.284
C612-C616	626	single	0.388
C612-C614	627	single	0
C613-C615	628	single	0.297
C614-C615	629	single	0.2
C616-O617	630	double	1.359
C616-N618	631	single	16.932
N618-C619	632	single	0.12
N618-C620	633	single	0.014
C619-C623	634	single	0.694
C619-C621	635	single	0.015
C620-C622	636	single	0.714
C621-C622	637	single	0.448
C623-O624	638	double	1.441
C623-N625	639	single	3.704
N625-C626	640	single	0.038
C626-C629	641	single	0.098
C626-C627	642	single	0.31
C627-O628	643	single	0.459
C629-O630	644	double	1.466
C629-N631	645	single	2.615
N631-C632	646	single	0.023
C632-C638	647	single	0.17
C632-C633	648	single	0.32
C633-C634	649	single	0.044
C634-C635	650	single	0.049
C635-C636	651	single	0.079
C636-N637	652	single	0.517
C638-O639	653	double	1.67
C638-N640	654	single	3.331
N640-C641	655	single	0.009
C641-C647	656	single	0.303
C641-C642	657	single	0.237
C642-C643	658	single	0.061
C643-C644	659	single	0.074
C644-C645	660	single	0.059
C645-N646	661	single	0.562
C647-O648	662	double	1.557
C647-N649	663	single	2.678
N649-C650	664	single	0.002
C650-C658	665	single	0.325
C650-C651	666	single	0.211
C651-C652	667	single	0.025
C652-C653	668	single	0.069
C653-N654	669	single	0.527
N654-C655	670	single	38.394
C655-N656	671	single	1.226
C655-N657	672	double	1.186
C658-O659	673	double	1.626
C658-N660	674	single	2.795
N660-C661	675	single	0.03
C661-C664	676	single	0.34
C661-C662	677	single	0.232
C662-O663	678	single	0.588
C664-O665	679	double	1.701
C664-N666	680	single	3.445
N666-C667	681	single	0.044
C667-C670	682	single	0.141
C667-C668	683	single	0.228
C668-S669	684	single	0.001
C670-O671	685	double	1.551
C670-N672	686	single	2.084
N672-C673	687	single	0.001
C673-C678	688	single	0.108
C673-C674	689	single	0.301
C674-C675	690	single	0.206
C675-O676	691	double	8.696
C675-O677	692	single	9.196
C678-O679	693	double	1.355
C678-N680	694	single	10.256
N680-C681	695	single	0.058
N680-C682	696	single	0.441
C681-C685	697	single	0.016
C681-C683	698	single	0.065
C682-C684	699	single	0.196
C683-C684	700	single	0.166
C685-O686	701	double	1.439
C685-N687	702	single	2.452
N687-C688	703	single	0.003
C688-C691	704	single	0.252
C688-C689	705	single	0.291
C689-O690	706	single	0.554
C691-O692	707	double	1.678
C691-N693	708	single	2.739
N693-C694	709	single	0.002
C694-C700	710	single	0.868
C694-C695	711	single	0.29
C695-C696	712	single	0.036
C696-C697	713	single	0.235
C697-O698	714	double	8.991
C697-O699	715	single	8.627
C700-O701	716	double	1.377
C700-N702	717	single	3.682
N702-C703	718	single	0.194
C703-C712	719	single	0.576
C703-C704	720	single	0.472
C704-C705	721	single	0.017
C705-C706	722	double	0.566
C705-C707	723	single	0.574
C706-C708	724	single	0.522
C707-C709	725	double	0.801
C708-C710	726	double	0.804
C709-C710	727	single	1.031
C710-O711	728	single	6.008
C712-O713	729	double	1.282
C712-N714	730	single	3.426
N714-C715	731	single	0.033
C715-C723	732	single	0.614
C715-C716	733	single	0.185
C716-C717	734	single	0.021
C717-C718	735	single	0.055
C718-N719	736	single	0.645
N719-C720	737	single	36.557
C720-N721	738	single	1.093
C720-N722	739	double	1.281
C723-O724	740	double	1.519
C723-N725	741	single	2.749
N725-C726	742	single	0.047
C726-C730	743	single	0.196
C726-C727	744	single	0.316
C727-C728	745	single	0.307
C727-C729	746	single	0.352
C730-O731	747	double	1.509
C730-N732	748	single	2.452
N732-C733	749	single	0.011
C733-C736	750	single	0.246
C733-C734	751	single	0.429
C734-O735	752	single	0.549
C736-O737	753	double	1.595
C736-N738	754	single	3.043
N738-C739	755	single	0.048
C739-C745	756	single	0.231
C739-C740	757	single	0.25
C740-C741	758	single	0.089
C741-C742	759	single	0.267
C742-O743	760	double	9.595
C742-O744	761	single	8.456
C745-O746	762	double	1.561
C745-N747	763	single	2.465
N747-C748	764	single	0
C748-C753	765	single	0.18
C748-C749	766	single	0.696
C749-C750	767	single	0.662
C750-C752	768	single	0.183
C750-C751	769	single	0.175
C753-O754	770	double	1.462
C753-N755	771	single	2.728
N755-C756	772	single	0.001
C756-C762	773	single	0.196
C756-C757	774	single	0.442
C757-C758	775	single	0.156
C758-C759	776	single	0.117
C759-C760	777	single	0.103
C760-N761	778	single	0.468
C762-O763	779	double	1.64
C762-N764	780	single	2.126
N764-C765	781	single	0
C765-C771	782	single	0.201
C765-C766	783	single	0.248
C766-C767	784	single	0.111
C767-C768	785	single	0.222
C768-O769	786	double	8.931
C768-O770	787	single	8.457
C771-O772	788	double	1.562
C771-N773	789	single	2.966
N773-C774	790	single	0.001
C774-C777	791	single	0.259
C774-C775	792	single	0.368
C775-O776	793	single	0.51
C777-O778	794	double	1.513
C777-N779	795	single	2.351
N779-C780	796	single	0.029
C780-C785	797	single	0.221
C780-C781	798	single	0.936
C781-C782	799	single	0.856
C782-C784	800	single	0.269
C782-C783	801	single	0.295
C785-O786	802	double	1.609
C785-N787	803	single	2.84
N787-C788	804	single	0.009
C788-C793	805	single	0.249
C788-C789	806	single	0.509
C789-C791	807	single	0.358
C789-C790	808	single	0.334
C791-C792	809	single	0.023
C793-O794	810	double	1.344
C793-N795	811	single	2.685
N795-C796	812	single	0.001
C796-C800	813	single	0.323
C796-C797	814	single	0.298
C797-O798	815	single	0.471
C797-C799	816	single	0.299
C800-O801	817	double	1.7
C800-N802	818	single	3.578
N802-C803	819	single	0.071
C803-C807	820	single	0.847
C803-C804	821	single	0.369
C804-O805	822	single	0.538
C804-C806	823	single	0.292
C807-O808	824	double	1.638
C807-N809	825	single	3.343
N809-C810	826	single	0.094
C810-C814	827	single	0.254
C810-C811	828	single	0.583
C811-O812	829	single	0.49
C811-C813	830	single	0.308
C814-O815	831	double	0.891
C814-N816	832	single	11.941
N816-C817	833	single	0.099
N816-C818	834	single	0.165
C817-C821	835	single	0.096
C817-C819	836	single	0.005
C818-C820	837	single	0.288
C819-C820	838	single	0.261
C821-O822	839	double	1.684
C821-N823	840	single	2.823
N823-C824	841	single	0.055
C824-C827	842	single	0.538
C824-C825	843	single	0.313
C825-O826	844	single	0.513
C827-O828	845	double	1.472
C827-N829	846	single	3.084
N829-C830	847	single	0.024
C830-C838	848	single	0.005
C830-C831	849	single	0.516
C831-C832	850	single	0.066
C832-C833	851	single	0.076
C833-N834	852	single	0.575
N834-C835	853	single	36.934
C835-N836	854	single	1.177
C835-N837	855	double	1.23
C838-O839	856	double	1.452
C838-N840	857	single	10.323
N840-C841	858	single	0.004
N840-C842	859	single	0.445
C841-C845	860	single	0.178
C841-C843	861	single	0.001
C842-C844	862	single	0.298
C843-C844	863	single	0.159
C845-O846	864	double	1.303
C845-N847	865	single	3.189
N847-C848	866	single	0
C848-C856	867	single	0.273
C848-C849	868	single	0.335
C849-C850	869	single	0.114
C850-C851	870	single	0.132
C851-N852	871	single	0.656
N852-C853	872	single	38.434
C853-N854	873	single	1.059
C853-N855	874	double	1.169
C856-O857	875	double	1.679
C856-N858	876	single	3.02
N858-C859	877	single	0.017
C859-C863	878	single	0.268
C859-C860	879	single	0.571
C860-O861	880	single	0.504
C860-C862	881	single	0.326
C863-O864	882	double	1.39
C863-N865	883	single	3.02
N865-C866	884	single	0
C866-C868	885	single	0.127
C866-C867	886	single	0.25
C868-O869	887	double	1.614
C868-N870	888	single	2.887
N870-C871	889	single	0.005
C871-C877	890	single	0.47
C871-C872	891	single	0.208
C872-C873	892	single	0.047
C873-C874	893	single	0.069
C874-C875	894	single	0.043
C875-N876	895	single	0.495
C877-O878	896	double	1.5
C877-N879	897	single	3.485
N879-C880	898	single	0.031
C880-C888	899	single	0.418
C880-C881	900	single	0.355
C881-C882	901	single	0.124
C882-C883	902	single	0.066
C883-N884	903	single	0.496
N884-C885	904	single	38.154
C885-N886	905	single	1.447
C885-N887	906	double	0.975
C888-O889	907	double	1.425
C888-N890	908	single	3.837
N890-C891	909	single	0.038
C891-C899	910	single	0.152
C891-C892	911	single	0.275
C892-C893	912	single	0.074
C893-C894	913	single	0.069
C894-N895	914	single	0.513
N895-C896	915	single	36.911
C896-N897	916	single	1.18
C896-N898	917	double	1.212
C899-O900	918	double	1.52
C899-N901	919	single	2.779
N901-C902	920	single	0.002
C902-C907	921	single	0.116
C902-C903	922	single	0.99
C903-C905	923	single	0.278
C903-C904	924	single	0.279
C905-C906	925	single	0.015
C907-O908	926	double	1.636
C907-N909	927	single	2.853
N909-C910	928	single	0.001
C910-C918	929	single	0.784
C910-C911	930	single	0.282
C911-C912	931	single	0.062
C912-C913	932	single	0.016
C913-N914	933	single	0.352
N914-C915	934	single	35.796
C915-N916	935	single	1.039
C915-N917	936	double	1.29
C918-O919	937	double	1.611
C918-N920	938	single	3.138
N920-C921	939	single	0.069
C921-C926	940	single	0.316
C921-C922	941	single	0.551
C922-C923	942	single	0.648
C923-C925	943	single	0.324
C923-C924	944	single	0.235
C926-O927	945	double	8.822
C926-O928	946	single	8.987
N1-H929	947	single	2.489
N1-H930	948	single	2.226
N1-H931	949	single	2.025
C2-H932	950	single	0.012
C3-H933	951	single	0.007
C3-H934	952	single	0.002
C4-H935	953	single	0.001
C4-H936	954	single	0.004
C6-H937	955	single	0.048
C6-H938	956	single	0.001
C6-H939	957	single	0.014
N9-H940	958	single	0.001
C10-H941	959	single	0.003
C11-H942	960	single	0.004
C11-H943	961	single	0.005
N14-H944	962	single	0.397
N14-H945	963	single	0.013
N17-H946	964	single	0.022
C18-H947	965	single	0.002
C19-H948	966	single	0.336
C19-H949	967	single	0
C19-H950	968	single	0.001
N22-H951	969	single	0.136
C23-H952	970	single	0.002
C24-H953	971	single	0.001
C24-H954	972	single	0.005
C25-H955	973	single	0.016
C26-H956	974	single	0
C26-H957	975	single	0
C26-H958	976	single	0
C27-H959	977	single	0.078
C27-H960	978	single	0.003
C27-H961	979	single	0
N30-H962	980	single	0.23
C31-H963	981	single	0.01
C32-H964	982	single	0.001
C32-H965	983	single	0.004
C33-H966	984	single	0
C33-H967	985	single	0.002
N36-H968	986	single	0.059
N36-H969	987	single	0.001
N39-H970	988	single	0.077
C40-H971	989	single	0.002
C41-H972	990	single	0.012
C41-H973	991	single	0.007
C42-H974	992	single	0.002
C42-H975	993	single	0.001
N48-H976	994	single	0.09
C49-H977	995	single	0.011
C50-H978	996	single	0.003
C50-H979	997	single	0.003
N56-H980	998	single	0.074
C57-H981	999	single	0.013
C58-H982	1000	single	0.009
O59-H983	1001	single	0.278
C60-H984	1002	single	0.025
C60-H985	1003	single	0.002
C60-H986	1004	single	0
C64-H987	1005	single	0.003
C65-H988	1006	single	0.044
C65-H989	1007	single	0.003
C66-H990	1008	single	0.003
C66-H991	1009	single	0.005
C67-H992	1010	single	0.005
C67-H993	1011	single	0.003
C71-H994	1012	single	0.013
C72-H995	1013	single	0.004
C72-H996	1014	single	0.002
C73-H997	1015	single	0.006
C73-H998	1016	single	0.004
C74-H999	1017	single	0.004
C74-H1000	1018	single	0.004
N77-H1001	1019	single	0.145
C78-H1002	1020	single	0.003
C78-H1003	1021	single	0.009
C82-H1004	1022	single	0.006
C83-H1005	1023	single	0.004
C83-H1006	1024	single	0.013
C84-H1007	1025	single	0.171
C84-H1008	1026	single	0.001
C85-H1009	1027	single	0.003
C85-H1010	1028	single	0.077
N88-H1011	1029	single	0.161
C89-H1012	1030	single	0.007
C90-H1013	1031	single	0.003
C90-H1014	1032	single	0.009
O91-H1015	1033	single	0.089
N94-H1016	1034	single	0.085
C95-H1017	1035	single	0.014
C96-H1018	1036	single	0.035
O97-H1019	1037	single	0.246
C98-H1020	1038	single	0.007
C98-H1021	1039	single	0.413
C98-H1022	1040	single	0.001
N101-H1023	1041	single	0.121
C102-H1024	1042	single	0.02
C103-H1025	1043	single	0.012
C104-H1026	1044	single	0.002
C104-H1027	1045	single	0.003
C104-H1028	1046	single	0
C105-H1029	1047	single	0.002
C105-H1030	1048	single	0
C105-H1031	1049	single	0.018
N108-H1032	1050	single	0.002
C109-H1033	1051	single	0.011
C110-H1034	1052	single	0.003
C110-H1035	1053	single	0.027
C112-H1036	1054	single	0.004
C113-H1037	1055	single	0.618
C114-H1038	1056	single	0.658
C115-H1039	1057	single	0.617
C116-H1040	1058	single	0.617
N119-H1041	1059	single	0.433
C120-H1042	1060	single	0.018
C121-H1043	1061	single	0.024
C121-H1044	1062	single	0.027
C122-H1045	1063	single	0.003
C122-H1046	1064	single	0.197
C123-H1047	1065	single	0.003
C123-H1048	1066	single	0.048
N124-H1049	1067	single	0.123
N126-H1050	1068	single	0.155
N126-H1051	1069	single	0
N127-H1052	1070	single	0.015
N127-H1053	1071	single	0.01
C131-H1054	1072	single	0.015
C132-H1055	1073	single	0
C132-H1056	1074	single	0.001
C133-H1057	1075	single	0.002
C133-H1058	1076	single	0.007
C134-H1059	1077	single	0.008
C134-H1060	1078	single	0.005
C138-H1061	1079	single	0.008
C139-H1062	1080	single	0.003
C139-H1063	1081	single	0.006
C140-H1064	1082	single	0.007
C140-H1065	1083	single	0.004
C141-H1066	1084	single	0.004
C141-H1067	1085	single	0.006
N144-H1068	1086	single	0.096
C145-H1069	1087	single	0.008
C146-H1070	1088	single	0.011
O147-H1071	1089	single	0.167
C148-H1072	1090	single	0.002
C148-H1073	1091	single	0.218
C148-H1074	1092	single	0.034
N151-H1075	1093	single	0.17
C152-H1076	1094	single	0.014
C153-H1077	1095	single	0.006
C153-H1078	1096	single	0
O154-H1079	1097	single	0.106
N157-H1080	1098	single	0.051
C158-H1081	1099	single	0.012
C159-H1082	1100	single	0
C159-H1083	1101	single	0.003
O160-H1084	1102	single	0.037
N163-H1085	1103	single	0.055
C164-H1086	1104	single	0.007
C165-H1087	1105	single	0.029
C165-H1088	1106	single	0.011
C166-H1089	1107	single	0.009
C166-H1090	1108	single	0
C167-H1091	1109	single	0.002
C167-H1092	1110	single	0.077
N168-H1093	1111	single	0.113
N170-H1094	1112	single	0.001
N170-H1095	1113	single	0.001
N171-H1096	1114	single	0.012
N171-H1097	1115	single	0.012
C175-H1098	1116	single	0.02
C176-H1099	1117	single	0
C176-H1100	1118	single	0.003
C177-H1101	1119	single	0.006
C177-H1102	1120	single	0.005
C178-H1103	1121	single	0.004
C178-H1104	1122	single	0.144
N181-H1105	1123	single	0.81
C182-H1106	1124	single	0.003
C183-H1107	1125	single	0.128
C183-H1108	1126	single	0.001
C184-H1109	1127	single	0.333
C185-H1110	1128	single	0
C185-H1111	1129	single	0.336
C185-H1112	1130	single	0.01
C186-H1113	1131	single	0
C186-H1114	1132	single	0.011
C186-H1115	1133	single	0.001
N189-H1116	1134	single	0.393
C190-H1117	1135	single	0.006
C191-H1118	1136	single	0.227
C191-H1119	1137	single	0.049
C192-H1120	1138	single	0.005
C192-H1121	1139	single	0
N198-H1122	1140	single	0.509
C199-H1123	1141	single	0.016
C200-H1124	1142	single	0.019
O201-H1125	1143	single	0.105
C202-H1126	1144	single	0.033
C202-H1127	1145	single	0
C202-H1128	1146	single	0.02
C206-H1129	1147	single	0.018
C207-H1130	1148	single	0.511
C207-H1131	1149	single	0.066
C208-H1132	1150	single	0.002
C208-H1133	1151	single	0.001
C209-H1134	1152	single	0.005
C209-H1135	1153	single	0.004
N212-H1136	1154	single	0.212
C213-H1137	1155	single	0.009
C216-H1138	1156	single	0.002
C216-H1139	1157	single	0.428
N217-H1140	1158	single	3.065
C218-H1141	1159	single	0.523
C219-H1142	1160	single	0.558
N222-H1143	1161	single	0.197
C223-H1144	1162	single	0.002
C224-H1145	1163	single	0.001
C224-H1146	1164	single	0.001
N228-H1147	1165	single	0.508
C229-H1148	1166	single	0.018
C230-H1149	1167	single	0.009
C230-H1150	1168	single	0.004
C231-H1151	1169	single	1.464
C231-H1152	1170	single	0.002
C232-H1153	1171	single	0.28
C232-H1154	1172	single	0.003
N233-H1155	1173	single	0.14
N235-H1156	1174	single	0.091
N235-H1157	1175	single	0.022
N236-H1158	1176	single	0.002
N236-H1159	1177	single	0.028
N239-H1160	1178	single	0.747
C240-H1161	1179	single	0.009
C241-H1162	1180	single	0.001
C241-H1163	1181	single	0.003
C242-H1164	1182	single	0
C242-H1165	1183	single	0.002
N248-H1166	1184	single	0.265
C249-H1167	1185	single	0.006
C250-H1168	1186	single	0.018
C251-H1169	1187	single	0
C251-H1170	1188	single	0.152
C251-H1171	1189	single	0.005
C252-H1172	1190	single	0.003
C252-H1173	1191	single	1.538
C253-H1174	1192	single	0
C253-H1175	1193	single	0.008
C253-H1176	1194	single	0.001
N256-H1177	1195	single	0.789
C257-H1178	1196	single	0.091
C258-H1179	1197	single	0.004
C258-H1180	1198	single	0.001
C259-H1181	1199	single	0
C259-H1182	1200	single	0.008
C260-H1183	1201	single	0.004
C260-H1184	1202	single	0.004
N261-H1185	1203	single	0.083
N263-H1186	1204	single	0.017
N263-H1187	1205	single	0.071
N264-H1188	1206	single	0.026
N264-H1189	1207	single	0
N267-H1190	1208	single	0.385
C268-H1191	1209	single	0
C269-H1192	1210	single	0.014
C270-H1193	1211	single	0.11
C270-H1194	1212	single	0.001
C270-H1195	1213	single	0.736
C271-H1196	1214	single	0.029
C271-H1197	1215	single	0.05
C272-H1198	1216	single	0.001
C272-H1199	1217	single	0
C272-H1200	1218	single	0.001
N275-H1201	1219	single	0.129
C276-H1202	1220	single	0.001
C276-H1203	1221	single	0.002
N279-H1204	1222	single	0.057
C280-H1205	1223	single	0.004
C281-H1206	1224	single	0.004
C282-H1207	1225	single	0.008
C282-H1208	1226	single	0.001
C282-H1209	1227	single	0
C283-H1210	1228	single	0.087
C283-H1211	1229	single	0.004
C284-H1212	1230	single	0.002
C284-H1213	1231	single	0
C284-H1214	1232	single	0
N287-H1215	1233	single	0.129
C288-H1216	1234	single	0.025
C289-H1217	1235	single	0.01
C289-H1218	1236	single	0
C289-H1219	1237	single	0
N292-H1220	1238	single	0.352
C293-H1221	1239	single	0.002
C293-H1222	1240	single	0.001
N296-H1223	1241	single	0.061
C297-H1224	1242	single	0.001
C298-H1225	1243	single	0.105
C299-H1226	1244	single	0.011
C299-H1227	1245	single	0.011
C299-H1228	1246	single	0
C300-H1229	1247	single	0
C300-H1230	1248	single	0.002
C301-H1231	1249	single	0
C301-H1232	1250	single	0.002
C301-H1233	1251	single	0.001
N304-H1234	1252	single	0.205
C305-H1235	1253	single	0.001
C306-H1236	1254	single	0.012
O307-H1237	1255	single	0.677
C308-H1238	1256	single	0.034
C308-H1239	1257	single	0.002
C308-H1240	1258	single	0.027
N311-H1241	1259	single	0.534
C312-H1242	1260	single	0.011
C313-H1243	1261	single	0.015
C314-H1244	1262	single	0
C314-H1245	1263	single	0
C314-H1246	1264	single	0.083
C315-H1247	1265	single	0
C315-H1248	1266	single	0.005
C316-H1249	1267	single	0.001
C316-H1250	1268	single	0.002
C316-H1251	1269	single	0
N319-H1252	1270	single	0.144
C320-H1253	1271	single	0.577
C321-H1254	1272	single	0.023
O322-H1255	1273	single	0.137
C323-H1256	1274	single	0.038
C323-H1257	1275	single	0.139
C323-H1258	1276	single	0.31
N326-H1259	1277	single	0.134
C327-H1260	1278	single	0.006
C328-H1261	1279	single	0.008
C328-H1262	1280	single	0.007
C329-H1263	1281	single	0.049
C330-H1264	1282	single	0
C330-H1265	1283	single	0.727
C330-H1266	1284	single	0
C331-H1267	1285	single	0.008
C331-H1268	1286	single	0.001
C331-H1269	1287	single	0.088
N334-H1270	1288	single	0.002
C335-H1271	1289	single	0.01
C336-H1272	1290	single	0.003
C336-H1273	1291	single	0.001
O337-H1274	1292	single	0.174
N340-H1275	1293	single	0.088
C341-H1276	1294	single	0
C342-H1277	1295	single	0.003
C342-H1278	1296	single	0.001
C343-H1279	1297	single	0.048
C344-H1280	1298	single	0
C344-H1281	1299	single	0
C344-H1282	1300	single	0
C345-H1283	1301	single	0
C345-H1284	1302	single	0
C345-H1285	1303	single	0.004
N348-H1286	1304	single	0.601
C349-H1287	1305	single	0.006
C350-H1288	1306	single	0
C350-H1289	1307	single	0
N354-H1290	1308	single	0.07
C355-H1291	1309	single	0.125
C355-H1292	1310	single	0.001
N358-H1293	1311	single	0.234
C359-H1294	1312	single	0.002
C360-H1295	1313	single	0.077
C360-H1296	1314	single	0.002
N364-H1297	1315	single	0.056
C365-H1298	1316	single	0.01
C366-H1299	1317	single	0
C366-H1300	1318	single	0
C366-H1301	1319	single	0
N369-H1302	1320	single	0.591
C370-H1303	1321	single	0.018
C371-H1304	1322	single	0.004
C371-H1305	1323	single	0.771
N374-H1306	1324	single	0.001
N374-H1307	1325	single	0.026
N377-H1308	1326	single	0.084
C378-H1309	1327	single	0.01
C379-H1310	1328	single	0
C379-H1311	1329	single	0.001
C379-H1312	1330	single	0.001
N382-H1313	1331	single	0.48
C383-H1314	1332	single	0.01
C384-H1315	1333	single	0.005
C384-H1316	1334	single	0.012
C385-H1317	1335	single	0.004
C385-H1318	1336	single	0.006
C386-H1319	1337	single	0.132
C386-H1320	1338	single	0.875
N387-H1321	1339	single	0.008
N389-H1322	1340	single	0.21
N389-H1323	1341	single	0.002
N390-H1324	1342	single	0.009
N390-H1325	1343	single	0.234
N393-H1326	1344	single	0.569
C394-H1327	1345	single	0.138
C395-H1328	1346	single	0
C395-H1329	1347	single	0.004
C395-H1330	1348	single	0.001
C399-H1331	1349	single	0.006
C400-H1332	1350	single	0.006
C400-H1333	1351	single	0.127
C401-H1334	1352	single	0.004
C401-H1335	1353	single	0.006
C402-H1336	1354	single	0
C402-H1337	1355	single	0.024
N405-H1338	1356	single	0.094
C406-H1339	1357	single	0.002
C407-H1340	1358	single	0.024
O408-H1341	1359	single	0.252
C409-H1342	1360	single	0
C409-H1343	1361	single	0
C409-H1344	1362	single	0
N412-H1345	1363	single	0.652
C413-H1346	1364	single	0.001
C414-H1347	1365	single	0
C414-H1348	1366	single	0.004
C415-H1349	1367	single	0.008
C416-H1350	1368	single	0.186
C416-H1351	1369	single	0.006
C416-H1352	1370	single	0
C417-H1353	1371	single	0.002
C417-H1354	1372	single	0
C417-H1355	1373	single	0
N420-H1356	1374	single	0.587
C421-H1357	1375	single	0.002
C422-H1358	1376	single	0.007
C422-H1359	1377	single	0
C423-H1360	1378	single	0.002
C423-H1361	1379	single	0.075
C424-H1362	1380	single	0.333
C424-H1363	1381	single	0.005
N425-H1364	1382	single	0.142
N427-H1365	1383	single	0.252
N427-H1366	1384	single	116.271
N428-H1367	1385	single	0.057
N428-H1368	1386	single	0.025
N431-H1369	1387	single	0.081
C432-H1370	1388	single	0.013
C433-H1371	1389	single	0.007
C433-H1372	1390	single	0.004
O434-H1373	1391	single	0.086
N437-H1374	1392	single	0.059
C438-H1375	1393	single	0.013
C439-H1376	1394	single	0.001
C439-H1377	1395	single	0.001
C439-H1378	1396	single	0
N442-H1379	1397	single	0.044
C443-H1380	1398	single	0.01
C444-H1381	1399	single	0.016
O445-H1382	1400	single	0.146
C446-H1383	1401	single	0
C446-H1384	1402	single	0.026
C446-H1385	1403	single	0.046
N449-H1386	1404	single	0.115
C450-H1387	1405	single	0.01
C451-H1388	1406	single	0
C451-H1389	1407	single	0.001
C451-H1390	1408	single	0.001
N454-H1391	1409	single	0.608
C455-H1392	1410	single	0.021
C456-H1393	1411	single	0.002
C456-H1394	1412	single	0.006
N462-H1395	1413	single	0.684
C463-H1396	1414	single	1.658
C464-H1397	1415	single	0.031
C464-H1398	1416	single	0.209
N467-H1399	1417	single	0.1
N467-H1400	1418	single	0.115
N470-H1401	1419	single	0.356
C471-H1402	1420	single	0.003
C472-H1403	1421	single	0.004
C472-H1404	1422	single	0.006
O473-H1405	1423	single	0.129
N476-H1406	1424	single	0.929
C477-H1407	1425	single	0.006
C478-H1408	1426	single	0.004
C478-H1409	1427	single	0.001
C479-H1410	1428	single	0.002
C479-H1411	1429	single	0.015
N485-H1412	1430	single	0.099
C486-H1413	1431	single	0.006
C487-H1414	1432	single	0.004
C487-H1415	1433	single	0.046
O488-H1416	1434	single	0.17
N491-H1417	1435	single	0.7
C492-H1418	1436	single	0.014
C493-H1419	1437	single	0.018
O494-H1420	1438	single	0.084
C495-H1421	1439	single	0
C495-H1422	1440	single	0
C495-H1423	1441	single	0.018
N498-H1424	1442	single	0.462
C499-H1425	1443	single	0.001
C499-H1426	1444	single	0.119
N502-H1427	1445	single	0.139
C503-H1428	1446	single	2.612
C504-H1429	1447	single	0.001
C504-H1430	1448	single	0.054
C506-H1431	1449	single	0.362
C507-H1432	1450	single	0.6
C508-H1433	1451	single	0.524
C509-H1434	1452	single	0.617
C510-H1435	1453	single	0.607
N513-H1436	1454	single	0.009
C514-H1437	1455	single	0.14
C515-H1438	1456	single	0.027
C515-H1439	1457	single	0.015
C516-H1440	1458	single	0.03
C516-H1441	1459	single	0.039
C517-H1442	1460	single	0.006
C517-H1443	1461	single	0.019
C518-H1444	1462	single	0.002
C518-H1445	1463	single	0.006
N519-H1446	1464	single	2.46
N519-H1447	1465	single	1.38
N519-H1448	1466	single	2.22
N522-H1449	1467	single	0.456
C523-H1450	1468	single	0.008
C524-H1451	1469	single	0.001
C524-H1452	1470	single	0.004
N527-H1453	1471	single	0.043
N527-H1454	1472	single	1.547
N530-H1455	1473	single	0.348
C531-H1456	1474	single	0.001
C532-H1457	1475	single	0.016
C533-H1458	1476	single	0
C533-H1459	1477	single	0.021
C533-H1460	1478	single	0.011
C534-H1461	1479	single	0
C534-H1462	1480	single	0.001
C534-H1463	1481	single	0.013
C538-H1464	1482	single	0.025
C539-H1465	1483	single	0.022
C539-H1466	1484	single	0.003
C540-H1467	1485	single	0.004
C540-H1468	1486	single	0.004
C541-H1469	1487	single	0.005
C541-H1470	1488	single	0.006
N544-H1471	1489	single	0.284
C545-H1472	1490	single	0.014
C546-H1473	1491	single	0.002
C546-H1474	1492	single	0
N552-H1475	1493	single	0.543
C553-H1476	1494	single	0.004
C554-H1477	1495	single	0.528
C554-H1478	1496	single	0
C555-H1479	1497	single	0.023
C556-H1480	1498	single	0.123
C556-H1481	1499	single	0
C556-H1482	1500	single	0.002
C557-H1483	1501	single	0.001
C557-H1484	1502	single	0.003
C557-H1485	1503	single	0.317
N560-H1486	1504	single	0.057
C561-H1487	1505	single	0.006
C562-H1488	1506	single	0.002
C562-H1489	1507	single	0.003
C563-H1490	1508	single	0.004
C563-H1491	1509	single	0.001
C564-H1492	1510	single	0.002
C564-H1493	1511	single	0.008
N565-H1494	1512	single	0.112
N567-H1495	1513	single	0.33
N567-H1496	1514	single	0.023
N568-H1497	1515	single	0
N568-H1498	1516	single	0.029
N571-H1499	1517	single	0.034
C572-H1500	1518	single	0.057
C573-H1501	1519	single	0
O574-H1502	1520	single	0.016
C575-H1503	1521	single	0.165
C575-H1504	1522	single	0.427
C575-H1505	1523	single	0.007
N578-H1506	1524	single	1.013
C579-H1507	1525	single	0.014
C580-H1508	1526	single	0.003
C580-H1509	1527	single	0.003
N586-H1510	1528	single	0.654
C587-H1511	1529	single	0.014
C588-H1512	1530	single	0.012
C588-H1513	1531	single	0.323
C589-H1514	1532	single	0.002
C589-H1515	1533	single	0
N592-H1516	1534	single	0.071
N592-H1517	1535	single	0.043
C596-H1518	1536	single	0.023
C597-H1519	1537	single	0.19
C597-H1520	1538	single	1.175
C598-H1521	1539	single	0.002
C598-H1522	1540	single	0.006
C599-H1523	1541	single	0.007
C599-H1524	1542	single	0.218
N602-H1525	1543	single	1.048
C603-H1526	1544	single	0.877
C604-H1527	1545	single	0.05
C604-H1528	1546	single	0.019
C605-H1529	1547	single	0.003
C605-H1530	1548	single	0.296
C606-H1531	1549	single	0.004
C606-H1532	1550	single	0.005
C607-H1533	1551	single	0.011
C607-H1534	1552	single	0.004
N608-H1535	1553	single	2.275
N608-H1536	1554	single	2.543
N608-H1537	1555	single	2.349
C612-H1538	1556	single	0.028
C613-H1539	1557	single	0.013
C613-H1540	1558	single	0.956
C614-H1541	1559	single	0.006
C614-H1542	1560	single	0.019
C615-H1543	1561	single	0.005
C615-H1544	1562	single	0.01
C619-H1545	1563	single	0.663
C620-H1546	1564	single	0.005
C620-H1547	1565	single	0.075
C621-H1548	1566	single	0.003
C621-H1549	1567	single	0.006
C622-H1550	1568	single	0.034
C622-H1551	1569	single	0.024
N625-H1552	1570	single	0.64
C626-H1553	1571	single	0.307
C627-H1554	1572	single	0.001
C627-H1555	1573	single	0
O628-H1556	1574	single	0.16
N631-H1557	1575	single	0.365
C632-H1558	1576	single	0.001
C633-H1559	1577	single	0
C633-H1560	1578	single	0.002
C634-H1561	1579	single	0.006
C634-H1562	1580	single	0.002
C635-H1563	1581	single	0.006
C635-H1564	1582	single	0.001
C636-H1565	1583	single	0.009
C636-H1566	1584	single	0
N637-H1567	1585	single	2.438
N637-H1568	1586	single	2.094
N637-H1569	1587	single	2.248
N640-H1570	1588	single	0.199
C641-H1571	1589	single	0.007
C642-H1572	1590	single	0.006
C642-H1573	1591	single	0.059
C643-H1574	1592	single	0.006
C643-H1575	1593	single	0.014
C644-H1576	1594	single	0.012
C644-H1577	1595	single	1.579
C645-H1578	1596	single	0.012
C645-H1579	1597	single	0.002
N646-H1580	1598	single	2.209
N646-H1581	1599	single	2.366
N646-H1582	1600	single	1.7
N649-H1583	1601	single	0.467
C650-H1584	1602	single	0.006
C651-H1585	1603	single	0.003
C651-H1586	1604	single	0.001
C652-H1587	1605	single	0.001
C652-H1588	1606	single	0.001
C653-H1589	1607	single	0.002
C653-H1590	1608	single	0.001
N654-H1591	1609	single	0.114
N656-H1592	1610	single	0.08
N656-H1593	1611	single	0.028
N657-H1594	1612	single	0.027
N657-H1595	1613	single	0
N660-H1596	1614	single	0.032
C661-H1597	1615	single	0.01
C662-H1598	1616	single	0.003
C662-H1599	1617	single	0.001
O663-H1600	1618	single	0.077
N666-H1601	1619	single	0.058
C667-H1602	1620	single	0.014
C668-H1603	1621	single	0
C668-H1604	1622	single	0
N672-H1605	1623	single	0.061
C673-H1606	1624	single	0.177
C674-H1607	1625	single	0.004
C674-H1608	1626	single	0.018
C681-H1609	1627	single	0.006
C682-H1610	1628	single	0
C682-H1611	1629	single	0.004
C683-H1612	1630	single	0.005
C683-H1613	1631	single	0.005
C684-H1614	1632	single	0.007
C684-H1615	1633	single	0.006
N687-H1616	1634	single	0.055
C688-H1617	1635	single	0.002
C689-H1618	1636	single	0.005
C689-H1619	1637	single	0.001
O690-H1620	1638	single	0.055
N693-H1621	1639	single	0.129
C694-H1622	1640	single	0.002
C695-H1623	1641	single	0.009
C695-H1624	1642	single	0.006
C696-H1625	1643	single	0.002
C696-H1626	1644	single	0
N702-H1627	1645	single	0.16
C703-H1628	1646	single	0.001
C704-H1629	1647	single	0.001
C704-H1630	1648	single	0.004
C706-H1631	1649	single	0.465
C707-H1632	1650	single	0.598
C708-H1633	1651	single	0.55
C709-H1634	1652	single	0.58
O711-H1635	1653	single	0.947
N714-H1636	1654	single	0.123
C715-H1637	1655	single	0.01
C716-H1638	1656	single	0.006
C716-H1639	1657	single	0.002
C717-H1640	1658	single	0.005
C717-H1641	1659	single	0.003
C718-H1642	1660	single	0.391
C718-H1643	1661	single	0.067
N719-H1644	1662	single	0.374
N721-H1645	1663	single	0.038
N721-H1646	1664	single	0.147
N722-H1647	1665	single	0.016
N722-H1648	1666	single	0.025
N725-H1649	1667	single	0.054
C726-H1650	1668	single	0.001
C727-H1651	1669	single	0.25
C728-H1652	1670	single	0.005
C728-H1653	1671	single	0.024
C728-H1654	1672	single	0.01
C729-H1655	1673	single	0.002
C729-H1656	1674	single	0.009
C729-H1657	1675	single	0
N732-H1658	1676	single	0.447
C733-H1659	1677	single	0.007
C734-H1660	1678	single	0.066
C734-H1661	1679	single	0.155
O735-H1662	1680	single	0.16
N738-H1663	1681	single	0.058
C739-H1664	1682	single	0.01
C740-H1665	1683	single	0.001
C740-H1666	1684	single	0.008
C741-H1667	1685	single	0.002
C741-H1668	1686	single	0.002
N747-H1669	1687	single	0.069
C748-H1670	1688	single	0.033
C749-H1671	1689	single	0.07
C749-H1672	1690	single	0.004
C750-H1673	1691	single	0.017
C751-H1674	1692	single	0.044
C751-H1675	1693	single	0.002
C751-H1676	1694	single	0
C752-H1677	1695	single	0
C752-H1678	1696	single	0
C752-H1679	1697	single	0
N755-H1680	1698	single	0.221
C756-H1681	1699	single	0.006
C757-H1682	1700	single	0.021
C757-H1683	1701	single	0.03
C758-H1684	1702	single	0.003
C758-H1685	1703	single	0.003
C759-H1686	1704	single	0.004
C759-H1687	1705	single	0.006
C760-H1688	1706	single	0.002
C760-H1689	1707	single	0.008
N761-H1690	1708	single	2.163
N761-H1691	1709	single	2.441
N761-H1692	1710	single	2.197
N764-H1693	1711	single	0.086
C765-H1694	1712	single	0.001
C766-H1695	1713	single	0.003
C766-H1696	1714	single	0.002
C767-H1697	1715	single	0.003
C767-H1698	1716	single	0.023
N773-H1699	1717	single	0.152
C774-H1700	1718	single	0.011
C775-H1701	1719	single	0.005
C775-H1702	1720	single	0.004
O776-H1703	1721	single	0.144
N779-H1704	1722	single	0.091
C780-H1705	1723	single	0.001
C781-H1706	1724	single	0
C781-H1707	1725	single	0.012
C782-H1708	1726	single	0.007
C783-H1709	1727	single	0
C783-H1710	1728	single	0
C783-H1711	1729	single	0
C784-H1712	1730	single	0.008
C784-H1713	1731	single	0
C784-H1714	1732	single	0
N787-H1715	1733	single	0.114
C788-H1716	1734	single	0
C789-H1717	1735	single	0.016
C790-H1718	1736	single	0.002
C790-H1719	1737	single	0
C790-H1720	1738	single	0.002
C791-H1721	1739	single	0.002
C791-H1722	1740	single	0.004
C792-H1723	1741	single	0.001
C792-H1724	1742	single	0
C792-H1725	1743	single	0
N795-H1726	1744	single	0.084
C796-H1727	1745	single	0.013
C797-H1728	1746	single	0.006
O798-H1729	1747	single	0.253
C799-H1730	1748	single	0.001
C799-H1731	1749	single	0.005
C799-H1732	1750	single	0.021
N802-H1733	1751	single	0.306
C803-H1734	1752	single	0.014
C804-H1735	1753	single	0.018
O805-H1736	1754	single	0.577
C806-H1737	1755	single	0.003
C806-H1738	1756	single	0.058
C806-H1739	1757	single	0.007
N809-H1740	1758	single	0.38
C810-H1741	1759	single	0.001
C811-H1742	1760	single	0.02
O812-H1743	1761	single	0.07
C813-H1744	1762	single	0
C813-H1745	1763	single	0.011
C813-H1746	1764	single	0.013
C817-H1747	1765	single	0.599
C818-H1748	1766	single	1.444
C818-H1749	1767	single	0
C819-H1750	1768	single	0.003
C819-H1751	1769	single	0.006
C820-H1752	1770	single	0
C820-H1753	1771	single	0.3
N823-H1754	1772	single	0.028
C824-H1755	1773	single	1.257
C825-H1756	1774	single	0.017
C825-H1757	1775	single	0.002
O826-H1758	1776	single	0.047
N829-H1759	1777	single	0.18
C830-H1760	1778	single	0.012
C831-H1761	1779	single	0.322
C831-H1762	1780	single	0.005
C832-H1763	1781	single	0.003
C832-H1764	1782	single	0.006
C833-H1765	1783	single	0
C833-H1766	1784	single	0
N834-H1767	1785	single	0.121
N836-H1768	1786	single	0.113
N836-H1769	1787	single	0.004
N837-H1770	1788	single	0.009
N837-H1771	1789	single	0.001
C841-H1772	1790	single	0.032
C842-H1773	1791	single	0.883
C842-H1774	1792	single	0
C843-H1775	1793	single	0.002
C843-H1776	1794	single	0.236
C844-H1777	1795	single	0
C844-H1778	1796	single	0.004
N847-H1779	1797	single	0.797
C848-H1780	1798	single	0.011
C849-H1781	1799	single	0.075
C849-H1782	1800	single	0.001
C850-H1783	1801	single	0.007
C850-H1784	1802	single	0
C851-H1785	1803	single	0.001
C851-H1786	1804	single	0.272
N852-H1787	1805	single	0.114
N854-H1788	1806	single	0.249
N854-H1789	1807	single	0.104
N855-H1790	1808	single	0.24
N855-H1791	1809	single	0.033
N858-H1792	1810	single	1.038
C859-H1793	1811	single	0.016
C860-H1794	1812	single	0.009
O861-H1795	1813	single	0.229
C862-H1796	1814	single	0
C862-H1797	1815	single	0.002
C862-H1798	1816	single	0
N865-H1799	1817	single	0.478
C866-H1800	1818	single	0.011
C867-H1801	1819	single	0.001
C867-H1802	1820	single	0
C867-H1803	1821	single	0.001
N870-H1804	1822	single	1.078
C871-H1805	1823	single	0
C872-H1806	1824	single	0.006
C872-H1807	1825	single	0.004
C873-H1808	1826	single	0.007
C873-H1809	1827	single	0.139
C874-H1810	1828	single	0.001
C874-H1811	1829	single	0.002
C875-H1812	1830	single	0.01
C875-H1813	1831	single	1.04
N876-H1814	1832	single	1.68
N876-H1815	1833	single	1.971
N876-H1816	1834	single	2.449
N879-H1817	1835	single	0.2
C880-H1818	1836	single	0.006
C881-H1819	1837	single	0.003
C881-H1820	1838	single	0.003
C882-H1821	1839	single	0.001
C882-H1822	1840	single	0
C883-H1823	1841	single	0.091
C883-H1824	1842	single	0.002
N884-H1825	1843	single	0.111
N886-H1826	1844	single	0.073
N886-H1827	1845	single	0.001
N887-H1828	1846	single	0.007
N887-H1829	1847	single	0.013
N890-H1830	1848	single	0.514
C891-H1831	1849	single	0.011
C892-H1832	1850	single	0.003
C892-H1833	1851	single	0.006
C893-H1834	1852	single	0.001
C893-H1835	1853	single	0.006
C894-H1836	1854	single	0.074
C894-H1837	1855	single	0.003
N895-H1838	1856	single	0.121
N897-H1839	1857	single	0.029
N897-H1840	1858	single	0.151
N898-H1841	1859	single	0.034
N898-H1842	1860	single	0
N901-H1843	1861	single	0.607
C902-H1844	1862	single	0.012
C903-H1845	1863	single	0
C904-H1846	1864	single	0.045
C904-H1847	1865	single	0.006
C904-H1848	1866	single	0
C905-H1849	1867	single	0.003
C905-H1850	1868	single	0
C906-H1851	1869	single	0
C906-H1852	1870	single	0
C906-H1853	1871	single	0
N909-H1854	1872	single	0.944
C910-H1855	1873	single	0.007
C911-H1856	1874	single	0
C911-H1857	1875	single	0.061
C912-H1858	1876	single	0.005
C912-H1859	1877	single	0.006
C913-H1860	1878	single	0
C913-H1861	1879	single	0.149
N914-H1862	1880	single	1.047
N916-H1863	1881	single	0
N916-H1864	1882	single	0.049
N917-H1865	1883	single	0.045
N917-H1866	1884	single	0.29
N920-H1867	1885	single	2.774
C921-H1868	1886	single	0.009
C922-H1869	1887	single	0.003
C922-H1870	1888	single	0.004
C923-H1871	1889	single	0.002
C924-H1872	1890	single	0
C924-H1873	1891	single	0
C924-H1874	1892	single	0
C925-H1875	1893	single	0.465
C925-H1876	1894	single	0
C925-H1877	1895	single	0.001
S225-H1878	1896	single	0
S351-H1879	1897	single	0.002
S361-H1880	1898	single	0.007
S669-H1881	1899	single	0.003
