# Supplementary material for: Modeling of Molecular Interaction between Apoptin, BCR-Abl and CrkL - An Alternative Approach to Conventional Rational Drug Design
Source: PLoS One. 2012 Jan 10;7(1):e28395. doi: 10.1371/journal.pone.0028395 (PMC3254606; doi:10.1371/journal.pone.0028395)
Supplement: Coordinate S2 — Apoptin structure coordinates. (TXT) [file pone.0028395.s002.txt]

Atom List	ID	Formal Charge (charge_au)	X Coordinate (angstrom)	Y Coordinate (angstrom)	Z Coordinate (angstrom)	Partial Charge (charge_au)	Name	Hybridization
N1	1	1	45.2	53.78	-26.879	0	N	sp3
C2	2	0	45.403	55.229	-27.098	0	CA	sp3
C3	3	0	45.925	55.877	-25.806	0	CB	sp3
C4	4	0	44.993	55.619	-24.617	0	CG	sp3
S5	5	0	43.267	56.151	-24.854	0	SD	sp3
C6	6	0	43.526	57.879	-24.36	0	CE	sp3
C7	7	0	46.398	55.367	-28.197	0	C	sp2
O8	8	0	46.907	56.453	-28.473	0	O	sp2
N9	9	0	46.671	54.225	-28.858	0	N	sp2
C10	10	0	47.558	54.116	-29.976	0	CA	sp3
C11	11	0	47.656	52.667	-30.484	0	CB	sp3
C12	12	0	48.777	52.562	-31.507	0	CG	sp2
O13	13	0	49.418	53.546	-31.874	0	OD1	sp2
N14	14	0	49.017	51.316	-31.993	0	ND2	sp2
C15	15	0	46.949	54.932	-31.062	0	C	sp2
O16	16	0	47.644	55.611	-31.814	0	O	sp2
N17	17	0	45.609	54.886	-31.161	0	N	sp2
C18	18	0	44.944	55.636	-32.179	0	CA	sp3
C19	19	0	43.415	55.472	-32.138	0	CB	sp3
C20	20	0	45.255	57.076	-31.938	0	C	sp2
O21	21	0	45.536	57.822	-32.873	0	O	sp2
N22	22	0	45.206	57.508	-30.664	0	N	sp2
C23	23	0	45.505	58.875	-30.361	0	CA	sp3
C24	24	0	45.266	59.246	-28.885	0	CB	sp3
C25	25	0	43.795	59.189	-28.432	0	CG	sp3
C26	26	0	42.888	59.998	-29.373	0	CD2	sp3
C27	27	0	43.646	59.601	-26.957	0	CD1	sp3
C28	28	0	46.957	59.143	-30.624	0	C	sp2
O29	29	0	47.312	60.153	-31.231	0	O	sp2
N30	30	0	47.835	58.223	-30.174	0	N	sp2
C31	31	0	49.258	58.431	-30.223	0	CA	sp3
C32	32	0	50.057	57.303	-29.543	0	CB	sp3
C33	33	0	51.574	57.519	-29.599	0	CG	sp3
C34	34	0	52.269	56.355	-28.904	0	CD	sp2
O35	35	0	53.325	55.902	-29.344	0	OE1	sp2
N36	36	0	51.68	55.867	-27.778	0	NE2	sp2
C37	37	0	49.771	58.522	-31.623	0	C	sp2
O38	38	0	50.553	59.42	-31.935	0	O	sp2
N39	39	0	49.342	57.611	-32.514	0	N	sp2
C40	40	0	49.929	57.625	-33.821	0	CA	sp3
C41	41	0	50.315	56.219	-34.303	0	CB	sp3
C42	42	0	51.451	55.611	-33.483	0	CG	sp3
C43	43	0	51.585	54.146	-33.867	0	CD	sp2
O44	44	0	50.824	53.685	-34.76	0	OE1	sp2
O45	45	-1	52.451	53.464	-33.259	0	OE2	sp2
C46	46	0	48.962	58.206	-34.792	0	C	sp2
O47	47	0	47.93	57.61	-35.102	0	O	sp2
N48	48	0	49.288	59.408	-35.302	0	N	sp2
C49	49	0	48.431	60.039	-36.253	0	CA	sp3
C50	50	0	48.482	61.576	-36.214	0	CB	sp3
C51	51	0	47.854	62.04	-34.907	0	CG	sp2
O52	52	0	47.582	61.17	-34.038	0	OD1	sp2
O53	53	-1	47.642	63.274	-34.761	0	OD2	sp2
C54	54	0	48.867	59.61	-37.616	0	C	sp2
O55	55	0	50.015	59.222	-37.825	0	O	sp2
N56	56	0	47.93	59.679	-38.58	0	N	sp2
C57	57	0	48.177	59.343	-39.952	0	CA	sp3
C58	58	0	48.845	60.449	-40.721	0	CB	sp3
O59	59	0	49.038	60.056	-42.071	0	OG1	sp3
C60	60	0	50.187	60.81	-40.061	0	CG2	sp3
C61	61	0	48.974	58.076	-40.102	0	C	sp2
O62	62	0	50.104	58.123	-40.589	0	O	sp2
N63	63	0	48.461	56.933	-39.72	0	N	sp2
C64	64	0	49.214	55.727	-39.928	0	CA	sp3
C65	65	0	47.547	56.812	-38.594	0	CD	sp3
C66	66	0	48.528	54.646	-39.094	0	CB	sp3
C67	67	0	47.836	55.436	-37.97	0	CG	sp3
C68	68	0	49.261	55.401	-41.388	0	C	sp2
O69	69	0	48.252	55.567	-42.071	0	O	sp2
N70	70	0	50.388	54.954	-41.86	0	N	sp2
C71	71	0	50.612	54.619	-43.24	0	CA	sp3
C72	72	0	51.448	54.478	-40.99	0	CD	sp3
C73	73	0	52.082	54.215	-43.315	0	CB	sp3
C74	74	0	52.37	53.659	-41.907	0	CG	sp3
C75	75	0	49.728	53.517	-43.743	0	C	sp2
O76	76	0	49.356	53.553	-44.915	0	O	sp2
N77	77	0	49.38	52.522	-42.904	0	N	sp2
C78	78	0	48.593	51.443	-43.428	0	CA	sp3
C79	79	0	47.971	50.697	-42.279	0	C	sp2
O80	80	0	48.132	51.077	-41.122	0	O	sp2
N81	81	0	47.233	49.654	-42.587	0	N	sp2
C82	82	0	46.623	48.834	-41.548	0	CA	sp3
C83	83	0	46.398	49.722	-43.775	0	CD	sp3
C84	84	0	45.482	48.084	-42.231	0	CB	sp3
C85	85	0	45.096	48.995	-43.409	0	CG	sp3
C86	86	0	47.636	47.88	-40.864	0	C	sp2
O87	87	0	48.706	47.773	-41.454	0	O	sp2
N88	88	0	47.315	47.156	-39.709	0	N	sp2
C89	89	0	48.16	46.34	-38.822	0	CA	sp3
C90	90	0	47.364	45.284	-38.034	0	CB	sp3
O91	91	0	46.366	45.908	-37.238	0	OG	sp3
C92	92	0	49.212	45.607	-39.595	0	C	sp2
O93	93	0	49.003	44.505	-40.106	0	O	sp2
N94	94	0	50.432	46.173	-39.558	0	N	sp2
C95	95	0	51.498	45.727	-40.399	0	CA	sp3
C96	96	0	52.529	46.785	-40.656	0	CB	sp3
O97	97	0	53.49	46.311	-41.588	0	OG1	sp3
C98	98	0	53.207	47.154	-39.328	0	CG2	sp3
C99	99	0	52.211	44.524	-39.893	0	C	sp2
O100	100	0	52.32	44.267	-38.695	0	O	sp2
N101	101	0	52.695	43.738	-40.875	0	N	sp2
C102	102	0	53.523	42.586	-40.693	0	CA	sp3
C103	103	0	53.739	41.834	-41.975	0	CB	sp3
C104	104	0	52.367	41.383	-42.507	0	CG1	sp3
C105	105	0	54.535	42.716	-42.955	0	CG2	sp3
C106	106	0	54.847	43.102	-40.237	0	C	sp2
O107	107	0	55.559	42.448	-39.478	0	O	sp2
N108	108	0	55.193	44.313	-40.723	0	N	sp2
C109	109	0	56.436	44.967	-40.442	0	CA	sp3
C110	110	0	56.562	46.351	-41.106	0	CB	sp3
C111	111	0	56.711	46.196	-42.58	0	CG	sp2
C112	112	0	55.609	46.035	-43.388	0	CD1	sp2
C113	113	0	57.963	46.233	-43.152	0	CD2	sp2
C114	114	0	55.76	45.893	-44.746	0	CE1	sp2
C115	115	0	58.118	46.092	-44.509	0	CE2	sp2
C116	116	0	57.013	45.931	-45.311	0	CZ	sp2
C117	117	0	56.512	45.198	-38.975	0	C	sp2
O118	118	0	57.575	45.042	-38.376	0	O	sp2
N119	119	0	55.374	45.579	-38.362	0	N	sp2
C120	120	0	55.356	45.856	-36.958	0	CA	sp3
C121	121	0	53.988	46.277	-36.388	0	CB	sp3
C122	122	0	53.691	47.776	-36.49	0	CG	sp3
C123	123	0	52.384	48.179	-35.801	0	CD	sp3
N124	124	0	52.293	47.408	-34.529	0	NE	sp2
C125	125	0	51.572	46.249	-34.496	0	CZ	sp2
N126	126	0	50.896	45.841	-35.611	0	NH1	sp2
N127	127	1	51.522	45.499	-33.356	0	NH2	sp2
C128	128	0	55.806	44.655	-36.202	0	C	sp2
O129	129	0	55.898	43.534	-36.705	0	O	sp2
N130	130	0	56.088	44.944	-34.959	0	N	sp2
C131	131	0	56.581	43.977	-34.018	0	CA	sp3
C132	132	0	56.431	46.305	-34.578	0	CD	sp3
C133	133	0	56.856	44.775	-32.741	0	CB	sp3
C134	134	0	57.214	46.177	-33.263	0	CG	sp3
C135	135	0	55.566	42.908	-33.92	0	C	sp2
O136	136	0	54.443	43.199	-34.329	0	O	sp2
N137	137	0	55.926	41.755	-33.377	0	N	sp2
C138	138	0	55.151	40.549	-33.514	0	CA	sp3
C139	139	0	56.672	41.748	-32.125	0	CD	sp3
C140	140	0	55.584	39.613	-32.387	0	CB	sp3
C141	141	0	56.114	40.571	-31.312	0	CG	sp3
C142	142	0	53.686	40.736	-33.582	0	C	sp2
O143	143	0	53.001	40.9	-32.574	0	O	sp2
N144	144	0	53.216	40.716	-34.833	0	N	sp2
C145	145	0	51.844	40.826	-35.132	0	CA	sp3
C146	146	0	51.528	41.748	-36.274	0	CB	sp3
O147	147	0	50.124	41.94	-36.373	0	OG1	sp3
C148	148	0	52.073	41.129	-37.572	0	CG2	sp3
C149	149	0	51.549	39.442	-35.561	0	C	sp2
O150	150	0	52.452	38.719	-35.974	0	O	sp2
N151	151	0	50.3	38.995	-35.429	0	N	sp2
C152	152	0	50.074	37.65	-35.849	0	CA	sp3
C153	153	0	48.802	37.05	-35.231	0	CB	sp3
O154	154	0	48.625	35.713	-35.67	0	OG	sp3
C155	155	0	49.874	37.764	-37.314	0	C	sp2
O156	156	0	48.788	37.536	-37.84	0	O	sp2
N157	157	0	50.981	38.045	-38.008	0	N	sp2
C158	158	0	51.011	38.388	-39.384	0	CA	sp3
C159	159	0	52.448	38.575	-39.905	0	CB	sp3
O160	160	0	52.434	38.889	-41.288	0	OG	sp3
C161	161	0	50.395	37.321	-40.196	0	C	sp2
O162	162	0	49.424	37.55	-40.906	0	O	sp2
N163	163	0	50.916	36.099	-40.094	0	N	sp2
C164	164	0	50.43	35.137	-41.036	0	CA	sp3
C165	165	0	51.138	33.773	-40.929	0	CB	sp3
C166	166	0	52.579	33.785	-41.428	0	CG	sp3
C167	167	0	53.519	34.627	-40.568	0	CD	sp3
N168	168	0	54.868	34.525	-41.185	0	NE	sp2
C169	169	0	55.16	35.306	-42.263	0	CZ	sp2
N170	170	0	54.205	36.139	-42.772	0	NH1	sp2
N171	171	1	56.395	35.237	-42.839	0	NH2	sp2
C172	172	0	48.955	34.851	-40.946	0	C	sp2
O173	173	0	48.249	34.986	-41.949	0	O	sp2
N174	174	0	48.418	34.473	-39.824	0	N	sp2
C175	175	0	47.037	34.061	-39.823	0	CA	sp3
C176	176	0	49.152	34.002	-38.662	0	CD	sp3
C177	177	0	46.82	33.331	-38.498	0	CB	sp3
C178	178	0	48.043	33.714	-37.638	0	CG	sp3
C179	179	0	46.121	35.191	-40.048	0	C	sp2
O180	180	0	45.109	35.085	-40.743	0	O	sp2
N181	181	0	46.508	36.303	-39.449	0	N	sp2
C182	182	0	45.764	37.494	-39.529	0	CA	sp3
C183	183	0	46.341	38.527	-38.538	0	CB	sp3
C184	184	0	45.875	39.983	-38.642	0	CG	sp3
C185	185	0	46.477	40.628	-39.893	0	CD2	sp3
C186	186	0	46.3	40.784	-37.401	0	CD1	sp3
C187	187	0	45.84	37.943	-40.938	0	C	sp2
O188	188	0	44.944	38.628	-41.419	0	O	sp2
N189	189	0	46.918	37.533	-41.627	0	N	sp2
C190	190	0	47.259	37.95	-42.956	0	CA	sp3
C191	191	0	48.516	37.235	-43.494	0	CB	sp3
C192	192	0	48.959	37.65	-44.905	0	CG	sp3
C193	193	0	49.903	38.836	-44.774	0	CD	sp2
O194	194	0	50.874	38.74	-43.978	0	OE1	sp2
O195	195	-1	49.659	39.858	-45.47	0	OE2	sp2
C196	196	0	46.164	37.633	-43.88	0	C	sp2
O197	197	0	45.753	38.488	-44.664	0	O	sp2
N198	198	0	45.641	36.402	-43.815	0	N	sp2
C199	199	0	44.636	36.179	-44.793	0	CA	sp3
C200	200	0	44.298	34.722	-45.067	0	CB	sp3
O201	201	0	43.287	34.642	-46.059	0	OG1	sp3
C202	202	0	43.889	33.934	-43.813	0	CG2	sp3
C203	203	0	43.441	37.051	-44.525	0	C	sp2
O204	204	0	42.919	37.624	-45.483	0	O	sp2
N205	205	0	42.952	37.251	-43.327	0	N	sp2
C206	206	0	41.815	38.125	-43.197	0	CA	sp3
C207	207	0	43.048	36.331	-42.209	0	CD	sp3
C208	208	0	41.2	37.82	-41.827	0	CB	sp3
C209	209	0	42.28	37.023	-41.075	0	CG	sp3
C210	210	0	42.14	39.568	-43.405	0	C	sp2
O211	211	0	41.321	40.338	-43.907	0	O	sp2
N212	212	0	43.342	39.957	-42.986	0	N	sp2
C213	213	0	43.761	41.315	-43.049	0	CA	sp3
N214	214	0	46.511	43.618	-42.717	0	ND1	sp2
C215	215	0	45.405	43.04	-42.135	0	CG	sp2
C216	216	0	45.051	41.585	-42.265	0	CB	sp3
N217	217	0	45.449	45.238	-41.623	0	NE2	sp2
C218	218	0	44.766	44.041	-41.471	0	CD2	sp2
C219	219	0	46.488	44.932	-42.377	0	CE1	sp2
C220	220	0	44.003	41.695	-44.466	0	C	sp2
O221	221	0	43.776	42.842	-44.833	0	O	sp2
N222	222	0	44.489	40.749	-45.296	0	N	sp2
C223	223	0	44.819	41.069	-46.655	0	CA	sp3
C224	224	0	45.41	39.891	-47.458	0	CB	sp3
S225	225	0	44.212	38.583	-47.852	0	SG	sp3
C226	226	0	43.566	41.508	-47.311	0	C	sp2
O227	227	0	43.558	42.461	-48.087	0	O	sp2
N228	228	0	42.447	40.84	-46.991	0	N	sp2
C229	229	0	41.254	41.262	-47.645	0	CA	sp3
C230	230	0	40.025	40.372	-47.376	0	CB	sp3
C231	231	0	39.482	40.369	-45.949	0	CG	sp3
C232	232	0	38.697	41.641	-45.628	0	CD	sp3
N233	233	0	37.818	41.356	-44.462	0	NE	sp2
C234	234	0	36.584	40.811	-44.673	0	CZ	sp2
N235	235	0	36.2	40.448	-45.933	0	NH1	sp2
N236	236	1	35.726	40.627	-43.628	0	NH2	sp2
C237	237	0	40.965	42.67	-47.211	0	C	sp2
O238	238	0	40.537	43.495	-48.015	0	O	sp2
N239	239	0	41.203	42.991	-45.922	0	N	sp2
C240	240	0	40.92	44.309	-45.401	0	CA	sp3
C241	241	0	41.029	44.387	-43.871	0	CB	sp3
C242	242	0	40.617	45.758	-43.337	0	CG	sp3
C243	243	0	40.672	45.711	-41.822	0	CD	sp2
O244	244	0	40.213	44.69	-41.244	0	OE1	sp2
O245	245	-1	41.174	46.699	-41.223	0	OE2	sp2
C246	246	0	41.821	45.387	-45.975	0	C	sp2
O247	247	0	41.365	46.498	-46.242	0	O	sp2
N248	248	0	43.12	45.095	-46.188	0	N	sp2
C249	249	0	44.109	46.033	-46.668	0	CA	sp3
C250	250	0	45.496	45.449	-46.769	0	CB	sp3
C251	251	0	45.927	45.061	-45.35	0	CG2	sp3
C252	252	0	45.586	44.28	-47.769	0	CG1	sp3
C253	253	0	45.643	44.688	-49.243	0	CD1	sp3
C254	254	0	43.699	46.519	-48.013	0	C	sp2
O255	255	0	44.064	47.618	-48.428	0	O	sp2
N256	256	0	42.957	45.675	-48.74	0	N	sp2
C257	257	0	42.482	45.97	-50.057	0	CA	sp3
C258	258	0	41.471	44.916	-50.532	0	CB	sp3
C259	259	0	40.9	45.172	-51.923	0	CG	sp3
C260	260	0	41.87	44.826	-53.048	0	CD	sp3
N261	261	0	43.043	45.733	-52.943	0	NE	sp2
C262	262	0	44.017	45.678	-53.898	0	CZ	sp2
N263	263	0	43.888	44.817	-54.95	0	NH1	sp2
N264	264	1	45.113	46.482	-53.804	0	NH2	sp2
C265	265	0	41.735	47.256	-49.967	0	C	sp2
O266	266	0	41.779	48.074	-50.885	0	O	sp2
N267	267	0	41.034	47.471	-48.841	0	N	sp2
C268	268	0	40.264	48.666	-48.697	0	CA	sp3
C269	269	0	39.522	48.76	-47.387	0	CB	sp3
C270	270	0	40.519	49.105	-46.268	0	CG2	sp3
C271	271	0	38.372	49.775	-47.5	0	CG1	sp3
C272	272	0	37.242	49.305	-48.414	0	CD1	sp3
C273	273	0	41.221	49.817	-48.811	0	C	sp2
O274	274	0	40.893	50.853	-49.385	0	O	sp2
N275	275	0	42.439	49.68	-48.255	0	N	sp2
C276	276	0	43.397	50.738	-48.38	0	CA	sp3
C277	277	0	43.082	51.735	-47.329	0	C	sp2
O278	278	0	43.561	52.868	-47.364	0	O	sp2
N279	279	0	42.269	51.325	-46.343	0	N	sp2
C280	280	0	41.942	52.277	-45.343	0	CA	sp3
C281	281	0	40.551	52.134	-44.794	0	CB	sp3
C282	282	0	40.397	53.12	-43.626	0	CG2	sp3
C283	283	0	39.514	52.358	-45.91	0	CG1	sp3
C284	284	0	38.084	52.012	-45.496	0	CD1	sp3
C285	285	0	42.92	52.078	-44.249	0	C	sp2
O286	286	0	42.862	51.103	-43.5	0	O	sp2
N287	287	0	43.875	53.02	-44.166	0	N	sp2
C288	288	0	44.862	52.956	-43.146	0	CA	sp3
C289	289	0	46.028	53.946	-43.335	0	CB	sp3
C290	290	0	44.147	53.317	-41.903	0	C	sp2
O291	291	0	43.008	53.783	-41.925	0	O	sp2
N292	292	0	44.782	53.047	-40.763	0	N	sp2
C293	293	0	44.113	53.373	-39.552	0	CA	sp3
C294	294	0	44.465	52.292	-38.617	0	C	sp2
O295	295	0	45.224	51.39	-38.965	0	O	sp2
N296	296	0	43.906	52.359	-37.401	0	N	sp2
C297	297	0	44.216	51.362	-36.438	0	CA	sp3
C298	298	0	44.499	51.93	-35.073	0	CB	sp3
C299	299	0	44.857	50.762	-34.137	0	CG2	sp3
C300	300	0	45.614	52.988	-35.138	0	CG1	sp3
C301	301	0	46.979	52.435	-35.542	0	CD1	sp3
C302	302	0	42.99	50.534	-36.306	0	C	sp2
O303	303	0	41.987	50.95	-35.726	0	O	sp2
N304	304	0	43.046	49.324	-36.869	0	N	sp2
C305	305	0	41.955	48.423	-36.765	0	CA	sp3
C306	306	0	41.381	48.036	-38.097	0	CB	sp3
O307	307	0	40.263	47.177	-37.936	0	OG1	sp3
C308	308	0	42.485	47.325	-38.898	0	CG2	sp3
C309	309	0	42.599	47.217	-36.23	0	C	sp2
O310	310	0	43.825	47.122	-36.172	0	O	sp2
N311	311	0	41.791	46.284	-35.738	0	N	sp2
C312	312	0	42.438	45.087	-35.377	0	CA	sp3
C313	313	0	42.378	44.758	-33.902	0	CB	sp3
C314	314	0	40.959	44.299	-33.533	0	CG2	sp3
C315	315	0	43.454	43.721	-33.542	0	CG1	sp3
C316	316	0	44.882	44.264	-33.591	0	CD1	sp3
C317	317	0	41.713	44.059	-36.161	0	C	sp2
O318	318	0	40.487	44.046	-36.209	0	O	sp2
N319	319	0	42.45	43.24	-36.912	0	N	sp2
C320	320	0	41.794	42.137	-37.516	0	CA	sp3
C321	321	0	42.023	42.016	-39.001	0	CB	sp3
O322	322	0	41.208	40.983	-39.535	0	OG1	sp3
C323	323	0	43.506	41.738	-39.3	0	CG2	sp3
C324	324	0	42.466	41.035	-36.811	0	C	sp2
O325	325	0	43.678	41.077	-36.65	0	O	sp2
N326	326	0	41.715	40.085	-36.249	0	N	sp2
C327	327	0	42.457	39.053	-35.619	0	CA	sp3
C328	328	0	43.24	39.475	-34.369	0	CB	sp3
C329	329	0	44.151	38.338	-33.871	0	CG	sp3
C330	330	0	44.988	38.785	-32.664	0	CD2	sp3
C331	331	0	45.06	37.824	-35	0	CD1	sp3
C332	332	0	41.541	37.961	-35.286	0	C	sp2
O333	333	0	40.373	38.194	-34.983	0	O	sp2
N334	334	0	42.081	36.733	-35.377	0	N	sp2
C335	335	0	41.314	35.577	-35.079	0	CA	sp3
C336	336	0	40.933	35.474	-33.591	0	CB	sp3
O337	337	0	42.097	35.322	-32.791	0	OG	sp3
C338	338	0	40.055	35.65	-35.888	0	C	sp2
O339	339	0	38.971	35.373	-35.378	0	O	sp2
N340	340	0	40.192	36.021	-37.177	0	N	sp2
C341	341	0	39.121	36.118	-38.139	0	CA	sp3
C342	342	0	38.405	34.77	-38.363	0	CB	sp3
C343	343	0	37.435	34.755	-39.56	0	CG	sp3
C344	344	0	36.579	33.478	-39.573	0	CD2	sp3
C345	345	0	38.184	35.004	-40.879	0	CD1	sp3
C346	346	0	38.089	37.192	-37.841	0	C	sp2
O347	347	0	36.903	37.01	-38.119	0	O	sp2
N348	348	0	38.478	38.352	-37.27	0	N	sp2
C349	349	0	37.503	39.416	-37.141	0	CA	sp3
C350	350	0	36.828	39.472	-35.762	0	CB	sp3
S351	351	0	38.024	39.732	-34.422	0	SG	sp3
C352	352	0	38.188	40.74	-37.383	0	C	sp2
O353	353	0	39.394	40.85	-37.181	0	O	sp2
N354	354	0	37.452	41.787	-37.836	0	N	sp2
C355	355	0	38.066	43.081	-38.064	0	CA	sp3
C356	356	0	37.307	44.074	-37.232	0	C	sp2
O357	357	0	36.088	44.166	-37.35	0	O	sp2
N358	358	0	38.017	44.872	-36.397	0	N	sp2
C359	359	0	37.366	45.751	-35.467	0	CA	sp3
C360	360	0	37.473	45.211	-34.033	0	CB	sp3
S361	361	0	37.192	43.414	-33.966	0	SG	sp3
C362	362	0	38.089	47.071	-35.448	0	C	sp2
O363	363	0	39.312	47.119	-35.543	0	O	sp2
N364	364	0	37.352	48.191	-35.293	0	N	sp2
C365	365	0	38	49.47	-35.203	0	CA	sp3
C366	366	0	37.014	50.646	-35.087	0	CB	sp3
C367	367	0	38.805	49.416	-33.949	0	C	sp2
O368	368	0	38.418	48.773	-32.974	0	O	sp2
N369	369	0	39.956	50.107	-33.944	0	N	sp2
C370	370	0	40.852	50.006	-32.831	0	CA	sp3
C371	371	0	42.147	50.827	-32.992	0	CB	sp3
C372	372	0	41.845	52.319	-32.899	0	CG	sp2
O373	373	0	41.851	52.885	-31.806	0	OD1	sp2
N374	374	0	41.581	52.98	-34.056	0	ND2	sp2
C375	375	0	40.202	50.498	-31.573	0	C	sp2
O376	376	0	40.377	49.897	-30.516	0	O	sp2
N377	377	0	39.428	51.595	-31.645	0	N	sp2
C378	378	0	38.867	52.201	-30.467	0	CA	sp3
C379	379	0	38.068	53.48	-30.776	0	CB	sp3
C380	380	0	37.936	51.25	-29.762	0	C	sp2
O381	381	0	37.831	51.268	-28.537	0	O	sp2
N382	382	0	37.174	50.454	-30.53	0	N	sp2
C383	383	0	36.187	49.532	-30.025	0	CA	sp3
C384	384	0	35.235	49.067	-31.131	0	CB	sp3
C385	385	0	34.356	50.199	-31.651	0	CG	sp3
C386	386	0	33.535	49.781	-32.86	0	CD	sp3
N387	387	0	33.054	48.396	-32.595	0	NE	sp2
C388	388	0	33.224	47.426	-33.542	0	CZ	sp2
N389	389	0	33.843	47.732	-34.72	0	NH1	sp2
N390	390	1	32.769	46.159	-33.319	0	NH2	sp2
C391	391	0	36.754	48.301	-29.372	0	C	sp2
O392	392	0	36.147	47.754	-28.451	0	O	sp2
N393	393	0	37.897	47.785	-29.86	0	N	sp2
C394	394	0	38.351	46.513	-29.369	0	CA	sp3
C395	395	0	39.322	45.815	-30.336	0	CB	sp3
C396	396	0	39.029	46.604	-28.03	0	C	sp2
O397	397	0	39.833	47.495	-27.769	0	O	sp2
N398	398	0	38.639	45.711	-27.145	0	N	sp2
C399	399	0	39.377	45.575	-25.913	0	CA	sp3
C400	400	0	37.208	45.651	-26.884	0	CD	sp3
C401	401	0	38.361	45.285	-24.805	0	CB	sp3
C402	402	0	37.072	44.91	-25.549	0	CG	sp3
C403	403	0	40.444	44.529	-26.027	0	C	sp2
O404	404	0	40.256	43.561	-26.763	0	O	sp2
N405	405	0	41.554	44.66	-25.276	0	N	sp2
C406	406	0	42.563	43.654	-25.382	0	CA	sp3
C407	407	0	43.958	44.206	-25.518	0	CB	sp3
O408	408	0	44.318	44.97	-24.375	0	OG1	sp3
C409	409	0	44.018	45.083	-26.781	0	CG2	sp3
C410	410	0	42.487	42.855	-24.138	0	C	sp2
O411	411	0	42.852	43.314	-23.057	0	O	sp2
N412	412	0	41.917	41.647	-24.258	0	N	sp2
C413	413	0	41.864	40.787	-23.126	0	CA	sp3
C414	414	0	40.935	39.583	-23.342	0	CB	sp3
C415	415	0	40.84	38.666	-22.112	0	CG	sp3
C416	416	0	39.972	37.434	-22.403	0	CD2	sp3
C417	417	0	40.341	39.44	-20.884	0	CD1	sp3
C418	418	0	43.254	40.294	-22.851	0	C	sp2
O419	419	0	43.685	40.268	-21.701	0	O	sp2
N420	420	0	44.008	39.911	-23.909	0	N	sp2
C421	421	0	45.319	39.349	-23.714	0	CA	sp3
C422	422	0	45.281	37.831	-23.893	0	CB	sp3
C423	423	0	44.61	37.46	-25.212	0	CG	sp3
C424	424	0	44.213	35.993	-25.307	0	CD	sp3
N425	425	0	43.612	35.576	-24.014	0	NE	sp2
C426	426	0	42.264	35.651	-23.825	0	CZ	sp2
N427	427	0	41.459	36.149	-24.808	0	NH1	sp2
N428	428	1	41.728	35.192	-22.656	0	NH2	sp2
C429	429	0	46.313	39.945	-24.674	0	C	sp2
O430	430	0	46.016	40.2	-25.838	0	O	sp2
N431	431	0	47.534	40.236	-24.183	0	N	sp2
C432	432	0	48.54	40.807	-25.033	0	CA	sp3
C433	433	0	49.714	41.417	-24.247	0	CB	sp3
O434	434	0	49.269	42.528	-23.483	0	OG	sp3
C435	435	0	49.123	39.786	-25.968	0	C	sp2
O436	436	0	49.269	40.032	-27.165	0	O	sp2
N437	437	0	49.532	38.63	-25.409	0	N	sp2
C438	438	0	50.269	37.644	-26.149	0	CA	sp3
C439	439	0	50.946	36.617	-25.225	0	CB	sp3
C440	440	0	49.534	36.857	-27.204	0	C	sp2
O441	441	0	49.96	36.843	-28.359	0	O	sp2
N442	442	0	48.376	36.234	-26.885	0	N	sp2
C443	443	0	47.951	35.241	-27.837	0	CA	sp3
C444	444	0	47.375	33.981	-27.237	0	CB	sp3
O445	445	0	47.455	32.906	-28.161	0	OG1	sp3
C446	446	0	45.907	34.22	-26.897	0	CG2	sp3
C447	447	0	47.025	35.764	-28.887	0	C	sp2
O448	448	0	46.651	36.936	-28.917	0	O	sp2
N449	449	0	46.662	34.837	-29.799	0	N	sp2
C450	450	0	45.903	35.069	-30.987	0	CA	sp3
C451	451	0	45.757	33.802	-31.851	0	CB	sp3
C452	452	0	44.518	35.576	-30.72	0	C	sp2
O453	453	0	44.092	36.516	-31.389	0	O	sp2
N454	454	0	43.763	34.999	-29.76	0	N	sp2
C455	455	0	42.424	35.508	-29.606	0	CA	sp3
C456	456	0	41.376	34.447	-29.214	0	CB	sp3
C457	457	0	41.674	33.875	-27.837	0	CG	sp2
O458	458	0	42.798	33.348	-27.627	0	OD1	sp2
O459	459	-1	40.772	33.988	-26.965	0	OD2	sp2
C460	460	0	42.453	36.569	-28.558	0	C	sp2
O461	461	0	41.672	36.594	-27.609	0	O	sp2
N462	462	0	43.358	37.526	-28.757	0	N	sp2
C463	463	0	43.593	38.559	-27.804	0	CA	sp3
C464	464	0	44.829	39.394	-28.168	0	CB	sp3
C465	465	0	44.512	40.139	-29.452	0	CG	sp2
O466	466	0	43.828	39.61	-30.327	0	OD1	sp2
N467	467	0	45.011	41.396	-29.574	0	ND2	sp2
C468	468	0	42.437	39.51	-27.694	0	C	sp2
O469	469	0	42.155	40.005	-26.604	0	O	sp2
N470	470	0	41.719	39.79	-28.8	0	N	sp2
C471	471	0	40.838	40.913	-28.723	0	CA	sp3
C472	472	0	41.191	42.021	-29.739	0	CB	sp3
O473	473	0	42.472	42.566	-29.46	0	OG	sp3
C474	474	0	39.419	40.547	-28.946	0	C	sp2
O475	475	0	39.085	39.463	-29.423	0	O	sp2
N476	476	0	38.555	41.495	-28.542	0	N	sp2
C477	477	0	37.137	41.407	-28.663	0	CA	sp3
C478	478	0	36.469	41.064	-27.324	0	CB	sp3
C479	479	0	34.948	40.953	-27.378	0	CG	sp3
C480	480	0	34.493	40.511	-25.994	0	CD	sp2
O481	481	0	35.011	39.462	-25.522	0	OE1	sp2
O482	482	-1	33.639	41.211	-25.389	0	OE2	sp2
C483	483	0	36.687	42.776	-29.056	0	C	sp2
O484	484	0	37.44	43.737	-28.925	0	O	sp2
N485	485	0	35.461	42.904	-29.596	0	N	sp2
C486	486	0	34.943	44.209	-29.887	0	CA	sp3
C487	487	0	34.179	44.328	-31.213	0	CB	sp3
O488	488	0	35.08	44.461	-32.295	0	OG	sp3
C489	489	0	33.925	44.461	-28.842	0	C	sp2
O490	490	0	32.974	43.694	-28.706	0	O	sp2
N491	491	0	34.09	45.543	-28.064	0	N	sp2
C492	492	0	33.06	45.757	-27.103	0	CA	sp3
C493	493	0	33.369	46.834	-26.105	0	CB	sp3
O494	494	0	34.573	46.534	-25.411	0	OG1	sp3
C495	495	0	32.198	46.921	-25.111	0	CG2	sp3
C496	496	0	31.879	46.206	-27.897	0	C	sp2
O497	497	0	31.798	47.378	-28.265	0	O	sp2
N498	498	0	30.947	45.263	-28.182	0	N	sp2
C499	499	0	29.768	45.531	-28.96	0	CA	sp3
C500	500	0	30.247	46.221	-30.188	0	C	sp2
O501	501	0	30.725	45.602	-31.136	0	O	sp2
N502	502	0	30.017	47.54	-30.189	0	N	sp2
C503	503	0	30.553	48.534	-31.065	0	CA	sp3
C504	504	0	29.612	48.912	-32.231	0	CB	sp3
C505	505	0	30.352	49.706	-33.268	0	CG	sp2
C506	506	0	30.709	51.02	-33.059	0	CD1	sp2
C507	507	0	30.717	49.123	-34.461	0	CD2	sp2
C508	508	0	31.388	51.737	-34.018	0	CE1	sp2
C509	509	0	31.394	49.833	-35.427	0	CE2	sp2
C510	510	0	31.739	51.144	-35.207	0	CZ	sp2
C511	511	0	30.483	49.655	-30.094	0	C	sp2
O512	512	0	30.899	50.781	-30.341	0	O	sp2
N513	513	0	30.038	49.215	-28.902	0	N	sp2
C514	514	0	29.472	49.859	-27.753	0	CA	sp3
C515	515	0	28.766	48.858	-26.824	0	CB	sp3
C516	516	0	27.583	48.098	-27.422	0	CG	sp3
C517	517	0	27.255	46.843	-26.612	0	CD	sp3
C518	518	0	27.94	46.851	-25.241	0	CE	sp3
N519	519	1	27.587	45.639	-24.469	0	NZ	sp3
C520	520	0	30.318	50.638	-26.812	0	C	sp2
O521	521	0	31.547	50.687	-26.849	0	O	sp2
N522	522	0	29.534	51.293	-25.922	0	N	sp2
C523	523	0	29.906	52.036	-24.758	0	CA	sp3
C524	524	0	28.76	52.958	-24.283	0	CB	sp3
C525	525	0	29.195	53.864	-23.135	0	CG	sp2
O526	526	0	29.529	53.398	-22.049	0	OD1	sp2
N527	527	0	29.176	55.203	-23.38	0	ND2	sp2
C528	528	0	30.147	50.986	-23.722	0	C	sp2
O529	529	0	29.645	49.87	-23.847	0	O	sp2
N530	530	0	30.952	51.297	-22.691	0	N	sp2
C531	531	0	31.255	50.331	-21.676	0	CA	sp3
C532	532	0	32.685	49.878	-21.723	0	CB	sp3
C533	533	0	33.578	51.099	-21.452	0	CG1	sp3
C534	534	0	32.892	48.745	-20.708	0	CG2	sp3
C535	535	0	31.061	51.027	-20.372	0	C	sp2
O536	536	0	31.004	52.254	-20.323	0	O	sp2
N537	537	0	30.947	50.297	-19.304	0	N	sp2
C538	538	0	30.768	50.977	-18.058	0	CA	sp3
C539	539	0	30.206	49.045	-19.334	0	CD	sp3
C540	540	0	30.331	49.912	-17.061	0	CB	sp3
C541	541	0	29.555	48.915	-17.942	0	CG	sp3
C542	542	0	31.964	51.782	-17.669	0	C	sp2
O543	543	0	33.093	51.362	-17.925	0	O	sp2
N544	544	0	31.71	52.945	-17.04	0	N	sp2
C545	545	0	32.709	53.877	-16.611	0	CA	sp3
C546	546	0	33.745	53.269	-15.653	0	CB	sp3
C547	547	0	33.04	52.99	-14.334	0	CG	sp2
O548	548	0	31.866	53.421	-14.186	0	OD1	sp2
O549	549	-1	33.67	52.344	-13.455	0	OD2	sp2
C550	550	0	33.429	54.419	-17.801	0	C	sp2
O551	551	0	34.511	54.987	-17.669	0	O	sp2
N552	552	0	32.821	54.301	-18.996	0	N	sp2
C553	553	0	33.429	54.838	-20.177	0	CA	sp3
C554	554	0	32.745	54.322	-21.463	0	CB	sp3
C555	555	0	33.257	54.914	-22.791	0	CG	sp3
C556	556	0	34.785	54.809	-22.913	0	CD2	sp3
C557	557	0	32.736	56.347	-22.998	0	CD1	sp3
C558	558	0	33.31	56.328	-20.084	0	C	sp2
O559	559	0	32.298	56.852	-19.623	0	O	sp2
N560	560	0	34.368	57.057	-20.497	0	N	sp2
C561	561	0	34.331	58.492	-20.433	0	CA	sp3
C562	562	0	35.594	59.145	-19.843	0	CB	sp3
C563	563	0	35.722	59.071	-18.318	0	CG	sp3
C564	564	0	36.859	59.953	-17.791	0	CD	sp3
N565	565	0	36.86	59.885	-16.304	0	NE	sp2
C566	566	0	36.116	60.771	-15.579	0	CZ	sp2
N567	567	0	35.338	61.695	-16.213	0	NH1	sp2
N568	568	1	36.149	60.726	-14.216	0	NH2	sp2
C569	569	0	34.22	59.01	-21.829	0	C	sp2
O570	570	0	34.599	58.335	-22.783	0	O	sp2
N571	571	0	33.683	60.236	-22.002	0	N	sp2
C572	572	0	33.614	60.719	-23.352	0	CA	sp3
C573	573	0	32.442	61.601	-23.68	0	CB	sp3
O574	574	0	32.251	62.58	-22.669	0	OG1	sp3
C575	575	0	31.196	60.734	-23.939	0	CG2	sp3
C576	576	0	34.872	61.432	-23.724	0	C	sp2
O577	577	0	34.882	62.304	-24.593	0	O	sp2
N578	578	0	35.997	61.019	-23.115	0	N	sp2
C579	579	0	37.244	61.581	-23.529	0	CA	sp3
C580	580	0	38.435	61.168	-22.635	0	CB	sp3
C581	581	0	38.591	59.651	-22.591	0	CG	sp2
O582	582	0	37.586	58.936	-22.853	0	OD1	sp2
O583	583	-1	39.719	59.186	-22.279	0	OD2	sp2
C584	584	0	37.451	61.109	-24.929	0	C	sp2
O585	585	0	37.963	61.825	-25.78	0	O	sp2
N586	586	0	37.021	59.876	-25.225	0	N	sp2
C587	587	0	37.196	59.376	-26.549	0	CA	sp3
C588	588	0	36.713	57.925	-26.711	0	CB	sp3
C589	589	0	37.526	56.914	-25.903	0	CG	sp3
C590	590	0	36.945	55.53	-26.161	0	CD	sp2
O591	591	0	37.471	54.527	-25.684	0	OE1	sp2
N592	592	0	35.826	55.476	-26.936	0	NE2	sp2
C593	593	0	36.38	60.214	-27.47	0	C	sp2
O594	594	0	36.803	60.458	-28.59	0	O	sp2
N595	595	0	35.206	60.63	-27.116	0	N	sp2
C596	596	0	34.487	61.432	-28.069	0	CA	sp3
C597	597	0	34.314	59.763	-26.363	0	CD	sp3
C598	598	0	33.018	61.361	-27.658	0	CB	sp3
C599	599	0	32.912	59.998	-26.952	0	CG	sp3
C600	600	0	34.978	62.827	-28.291	0	C	sp2
O601	601	0	34.887	63.307	-29.42	0	O	sp2
N602	602	0	35.494	63.504	-27.248	0	N	sp2
C603	603	0	35.834	64.889	-27.417	0	CA	sp3
C604	604	0	36.145	65.592	-26.08	0	CB	sp3
C605	605	0	36.301	67.108	-26.193	0	CG	sp3
C606	606	0	36.391	67.798	-24.831	0	CD	sp3
C607	607	0	35.385	67.26	-23.809	0	CE	sp3
N608	608	1	35.915	66.031	-23.176	0	NZ	sp3
C609	609	0	36.981	65.071	-28.377	0	C	sp2
O610	610	0	36.858	65.872	-29.301	0	O	sp2
N611	611	0	38.091	64.386	-28.245	0	N	sp2
C612	612	0	39.116	64.626	-29.223	0	CA	sp3
C613	613	0	38.703	64.258	-26.933	0	CD	sp3
C614	614	0	40.397	64.029	-28.655	0	CB	sp3
C615	615	0	40.226	64.261	-27.147	0	CG	sp3
C616	616	0	38.816	64.253	-30.636	0	C	sp2
O617	617	0	39.308	64.933	-31.533	0	O	sp2
N618	618	0	38.067	63.228	-30.872	0	N	sp2
C619	619	0	37.783	62.941	-32.24	0	CA	sp3
C620	620	0	38.43	62.006	-30.201	0	CD	sp3
C621	621	0	37.162	61.554	-32.245	0	CB	sp3
C622	622	0	37.973	60.86	-31.133	0	CG	sp3
C623	623	0	37.083	64.043	-32.95	0	C	sp2
O624	624	0	37.171	64.09	-34.175	0	O	sp2
N625	625	0	36.374	64.924	-32.229	0	N	sp2
C626	626	0	35.798	66.052	-32.895	0	CA	sp3
C627	627	0	34.951	66.929	-31.957	0	CB	sp3
O628	628	0	34.402	68.026	-32.67	0	OG	sp3
C629	629	0	36.947	66.885	-33.382	0	C	sp2
O630	630	0	36.907	67.448	-34.474	0	O	sp2
N631	631	0	38.014	66.976	-32.563	0	N	sp2
C632	632	0	39.198	67.729	-32.894	0	CA	sp3
C633	633	0	40.232	67.754	-31.755	0	CB	sp3
C634	634	0	41.334	68.796	-31.947	0	CG	sp3
C635	635	0	40.806	70.226	-31.827	0	CD	sp3
C636	636	0	39.915	70.423	-30.598	0	CE	sp3
N637	637	1	39.339	71.787	-30.592	0	NZ	sp3
C638	638	0	39.859	67.066	-34.063	0	C	sp2
O639	639	0	40.406	67.722	-34.949	0	O	sp2
N640	640	0	39.799	65.724	-34.077	0	N	sp2
C641	641	0	40.377	64.874	-35.077	0	CA	sp3
C642	642	0	40.127	63.384	-34.798	0	CB	sp3
C643	643	0	40.803	62.864	-33.528	0	CG	sp3
C644	644	0	40.265	61.505	-33.074	0	CD	sp3
C645	645	0	40.015	60.529	-34.225	0	CE	sp3
N646	646	1	39.428	59.274	-33.705	0	NZ	sp3
C647	647	0	39.705	65.195	-36.372	0	C	sp2
O648	648	0	40.246	64.929	-37.444	0	O	sp2
N649	649	0	38.508	65.808	-36.284	0	N	sp2
C650	650	0	37.687	66.13	-37.417	0	CA	sp3
C651	651	0	38.469	66.65	-38.632	0	CB	sp3
C652	652	0	39.16	67.992	-38.399	0	CG	sp3
C653	653	0	39.641	68.656	-39.691	0	CD	sp3
N654	654	0	38.443	69.253	-40.348	0	NE	sp2
C655	655	0	37.979	70.472	-39.938	0	CZ	sp2
N656	656	0	38.612	71.136	-38.927	0	NH1	sp2
N657	657	1	36.878	71.022	-40.528	0	NH2	sp2
C658	658	0	36.939	64.921	-37.874	0	C	sp2
O659	659	0	36.619	64.792	-39.055	0	O	sp2
N660	660	0	36.627	63.998	-36.944	0	N	sp2
C661	661	0	35.811	62.891	-37.342	0	CA	sp3
C662	662	0	35.646	61.808	-36.265	0	CB	sp3
O663	663	0	34.822	60.759	-36.755	0	OG	sp3
C664	664	0	34.458	63.461	-37.613	0	C	sp2
O665	665	0	33.97	64.315	-36.873	0	O	sp2
N666	666	0	33.84	63.029	-38.724	0	N	sp2
C667	667	0	32.557	63.52	-39.123	0	CA	sp3
C668	668	0	32.206	63.131	-40.567	0	CB	sp3
S669	669	0	30.754	64.032	-41.181	0	SG	sp3
C670	670	0	31.464	63.025	-38.225	0	C	sp2
O671	671	0	30.581	63.796	-37.853	0	O	sp2
N672	672	0	31.477	61.726	-37.85	0	N	sp2
C673	673	0	30.357	61.236	-37.093	0	CA	sp3
C674	674	0	29.266	60.636	-37.996	0	CB	sp3
C675	675	0	28.742	61.732	-38.912	0	CG	sp2
O676	676	0	28.31	62.791	-38.384	0	OD1	sp2
O677	677	-1	28.785	61.529	-40.156	0	OD2	sp2
C678	678	0	30.807	60.114	-36.205	0	C	sp2
O679	679	0	31.616	59.285	-36.614	0	O	sp2
N680	680	0	30.382	60.141	-34.964	0	N	sp2
C681	681	0	30.635	59.01	-34.102	0	CA	sp3
C682	682	0	30.593	61.395	-34.252	0	CD	sp3
C683	683	0	30.891	59.574	-32.703	0	CB	sp3
C684	684	0	31.327	61.023	-32.956	0	CG	sp3
C685	685	0	29.463	58.065	-34.099	0	C	sp2
O686	686	0	28.344	58.512	-34.341	0	O	sp2
N687	687	0	29.67	56.767	-33.794	0	N	sp2
C688	688	0	28.552	55.87	-33.67	0	CA	sp3
C689	689	0	28.561	54.729	-34.701	0	CB	sp3
O690	690	0	29.698	53.902	-34.498	0	OG	sp3
C691	691	0	28.665	55.248	-32.315	0	C	sp2
O692	692	0	29.656	54.585	-32.01	0	O	sp2
N693	693	0	27.642	55.442	-31.46	0	N	sp2
C694	694	0	27.708	54.908	-30.129	0	CA	sp3
C695	695	0	27.398	55.961	-29.052	0	CB	sp3
C696	696	0	27.469	55.424	-27.623	0	CG	sp3
C697	697	0	26.863	56.472	-26.7	0	CD	sp2
O698	698	0	26.504	57.573	-27.198	0	OE1	sp2
O699	699	-1	26.742	56.175	-25.482	0	OE2	sp2
C700	700	0	26.654	53.87	-30.019	0	C	sp2
O701	701	0	25.464	54.164	-30.102	0	O	sp2
N702	702	0	27.061	52.61	-29.805	0	N	sp2
C703	703	0	26.046	51.621	-29.671	0	CA	sp3
C704	704	0	26.307	50.329	-30.471	0	CB	sp3
C705	705	0	26.063	50.636	-31.912	0	CG	sp2
C706	706	0	27.052	51.151	-32.72	0	CD1	sp2
C707	707	0	24.819	50.407	-32.456	0	CD2	sp2
C708	708	0	26.796	51.428	-34.045	0	CE1	sp2
C709	709	0	24.559	50.682	-33.777	0	CE2	sp2
C710	710	0	25.551	51.191	-34.576	0	CZ	sp2
O711	711	0	25.29	51.475	-35.935	0	OH	sp2
C712	712	0	25.964	51.292	-28.222	0	C	sp2
O713	713	0	26.907	50.779	-27.626	0	O	sp2
N714	714	0	24.823	51.619	-27.594	0	N	sp2
C715	715	0	24.713	51.313	-26.2	0	CA	sp3
C716	716	0	23.77	52.191	-25.366	0	CB	sp3
C717	717	0	22.287	52.011	-25.682	0	CG	sp3
C718	718	0	21.45	52.084	-24.404	0	CD	sp3
N719	719	0	22.037	51.072	-23.476	0	NE	sp2
C720	720	0	21.641	51.001	-22.172	0	CZ	sp2
N721	721	0	20.667	51.834	-21.705	0	NH1	sp2
N722	722	1	22.218	50.091	-21.333	0	NH2	sp2
C723	723	0	24.146	49.94	-26.123	0	C	sp2
O724	724	0	23.754	49.369	-27.139	0	O	sp2
N725	725	0	24.122	49.338	-24.918	0	N	sp2
C726	726	0	23.581	48.014	-24.904	0	CA	sp3
C727	727	0	24.539	46.993	-24.345	0	CB	sp3
C728	728	0	24.957	47.401	-22.922	0	CG1	sp3
C729	729	0	23.89	45.601	-24.448	0	CG2	sp3
C730	730	0	22.287	47.968	-24.153	0	C	sp2
O731	731	0	22.232	47.55	-22.998	0	O	sp2
N732	732	0	21.191	48.366	-24.832	0	N	sp2
C733	733	0	19.884	48.301	-24.246	0	CA	sp3
C734	734	0	19.801	48.787	-22.786	0	CB	sp3
O735	735	0	18.542	48.447	-22.223	0	OG	sp3
C736	736	0	19.001	49.179	-25.074	0	C	sp2
O737	737	0	19.328	49.516	-26.211	0	O	sp2
N738	738	0	17.846	49.583	-24.515	0	N	sp2
C739	739	0	16.918	50.382	-25.254	0	CA	sp3
C740	740	0	15.732	50.811	-24.376	0	CB	sp3
C741	741	0	14.912	49.631	-23.847	0	CG	sp3
C742	742	0	13.857	50.176	-22.893	0	CD	sp2
O743	743	0	12.872	50.791	-23.388	0	OE1	sp2
O744	744	-1	14.028	50.001	-21.658	0	OE2	sp2
C745	745	0	17.624	51.63	-25.68	0	C	sp2
O746	746	0	17.684	51.931	-26.871	0	O	sp2
N747	747	0	18.195	52.383	-24.717	0	N	sp2
C748	748	0	18.943	53.561	-25.062	0	CA	sp3
C749	749	0	18.193	54.49	-26.044	0	CB	sp3
C750	750	0	19.018	55.627	-26.688	0	CG	sp3
C751	751	0	19.692	56.533	-25.649	0	CD2	sp3
C752	752	0	18.144	56.442	-27.651	0	CD1	sp3
C753	753	0	19.197	54.297	-23.783	0	C	sp2
O754	754	0	18.308	54.405	-22.941	0	O	sp2
N755	755	0	20.439	54.777	-23.577	0	N	sp2
C756	756	0	20.743	55.557	-22.41	0	CA	sp3
C757	757	0	20.495	54.808	-21.086	0	CB	sp3
C758	758	0	20.777	55.639	-19.828	0	CG	sp3
C759	759	0	20.263	54.993	-18.537	0	CD	sp3
C760	760	0	18.737	54.88	-18.466	0	CE	sp3
N761	761	1	18.331	54.244	-17.191	0	NZ	sp3
C762	762	0	22.204	55.878	-22.464	0	C	sp2
O763	763	0	23.003	55.057	-22.913	0	O	sp2
N764	764	0	22.592	57.098	-22.03	0	N	sp2
C765	765	0	23.992	57.417	-21.96	0	CA	sp3
C766	766	0	24.409	58.733	-22.635	0	CB	sp3
C767	767	0	25.916	58.979	-22.509	0	CG	sp3
C768	768	0	26.227	60.413	-22.913	0	CD	sp2
O769	769	0	25.29	61.256	-22.918	0	OE1	sp2
O770	770	-1	27.418	60.682	-23.22	0	OE2	sp2
C771	771	0	24.301	57.615	-20.509	0	C	sp2
O772	772	0	23.622	58.37	-19.815	0	O	sp2
N773	773	0	25.365	56.957	-20.013	0	N	sp2
C774	774	0	25.666	57.037	-18.611	0	CA	sp3
C775	775	0	26.831	56.124	-18.187	0	CB	sp3
O776	776	0	26.51	54.768	-18.459	0	OG	sp3
C777	777	0	26.061	58.438	-18.27	0	C	sp2
O778	778	0	26.686	59.134	-19.068	0	O	sp2
N779	779	0	25.666	58.909	-17.068	0	N	sp2
C780	780	0	26.078	60.22	-16.666	0	CA	sp3
C781	781	0	24.955	61.276	-16.824	0	CB	sp3
C782	782	0	23.665	61.039	-16.001	0	CG	sp3
C783	783	0	22.481	61.833	-16.578	0	CD2	sp3
C784	784	0	23.873	61.309	-14.502	0	CD1	sp3
C785	785	0	26.483	60.161	-15.227	0	C	sp2
O786	786	0	26.612	61.195	-14.573	0	O	sp2
N787	787	0	26.747	58.952	-14.696	0	N	sp2
C788	788	0	27.083	58.895	-13.303	0	CA	sp3
C789	789	0	26.221	57.961	-12.5	0	CB	sp3
C790	790	0	26.478	56.52	-12.975	0	CG2	sp3
C791	791	0	26.454	58.179	-10.994	0	CG1	sp3
C792	792	0	25.411	57.496	-10.112	0	CD1	sp3
C793	793	0	28.506	58.456	-13.168	0	C	sp2
O794	794	0	28.93	57.471	-13.767	0	O	sp2
N795	795	0	29.273	59.23	-12.375	0	N	sp2
C796	796	0	30.663	59.043	-12.059	0	CA	sp3
C797	797	0	30.977	57.817	-11.239	0	CB	sp3
O798	798	0	32.271	57.942	-10.67	0	OG1	sp3
C799	799	0	30.932	56.567	-12.134	0	CG2	sp3
C800	800	0	31.483	59.027	-13.307	0	C	sp2
O801	801	0	32.556	58.426	-13.357	0	O	sp2
N802	802	0	30.994	59.703	-14.358	0	N	sp2
C803	803	0	31.742	59.817	-15.57	0	CA	sp3
C804	804	0	31.615	58.604	-16.454	0	CB	sp3
O805	805	0	32.249	58.828	-17.705	0	OG1	sp3
C806	806	0	30.136	58.211	-16.606	0	CG2	sp3
C807	807	0	31.234	61.03	-16.257	0	C	sp2
O808	808	0	30.161	61.537	-15.932	0	O	sp2
N809	809	0	31.987	61.562	-17.234	0	N	sp2
C810	810	0	31.404	62.685	-17.895	0	CA	sp3
C811	811	0	32.298	63.892	-17.896	0	CB	sp3
O812	812	0	31.583	65.027	-18.36	0	OG1	sp3
C813	813	0	33.519	63.626	-18.793	0	CG2	sp3
C814	814	0	31.105	62.321	-19.314	0	C	sp2
O815	815	0	31.183	63.2	-20.163	0	O	sp2
N816	816	0	30.78	61.109	-19.677	0	N	sp2
C817	817	0	30.504	60.871	-21.057	0	CA	sp3
C818	818	0	30.005	60.2	-18.856	0	CD	sp3
C819	819	0	30.166	59.39	-21.136	0	CB	sp3
C820	820	0	29.405	59.163	-19.82	0	CG	sp3
C821	821	0	29.32	61.694	-21.472	0	C	sp2
O822	822	0	29.318	62.252	-22.569	0	O	sp2
N823	823	0	28.312	61.798	-20.585	0	N	sp2
C824	824	0	27.088	62.467	-20.899	0	CA	sp3
C825	825	0	26.062	62.395	-19.755	0	CB	sp3
O826	826	0	26.541	63.112	-18.627	0	OG	sp3
C827	827	0	27.353	63.909	-21.158	0	C	sp2
O828	828	0	26.807	64.473	-22.104	0	O	sp2
N829	829	0	28.189	64.558	-20.328	0	N	sp2
C830	830	0	28.36	65.963	-20.547	0	CA	sp3
C831	831	0	29.147	66.652	-19.413	0	CB	sp3
C832	832	0	28.46	66.494	-18.055	0	CG	sp3
C833	833	0	29.177	67.189	-16.895	0	CD	sp3
N834	834	0	28.379	66.936	-15.66	0	NE	sp2
C835	835	0	28.648	67.634	-14.518	0	CZ	sp2
N836	836	0	29.622	68.59	-14.521	0	NH1	sp2
N837	837	1	27.942	67.382	-13.377	0	NH2	sp2
C838	838	0	28.994	66.191	-21.895	0	C	sp2
O839	839	0	28.462	66.972	-22.681	0	O	sp2
N840	840	0	30.091	65.555	-22.231	0	N	sp2
C841	841	0	30.542	65.738	-23.581	0	CA	sp3
C842	842	0	31.243	65.706	-21.351	0	CD	sp3
C843	843	0	31.991	65.273	-23.618	0	CB	sp3
C844	844	0	32.498	65.717	-22.24	0	CG	sp3
C845	845	0	29.679	65.245	-24.701	0	C	sp2
O846	846	0	29.759	65.824	-25.781	0	O	sp2
N847	847	0	28.861	64.196	-24.507	0	N	sp2
C848	848	0	28.053	63.741	-25.604	0	CA	sp3
C849	849	0	27.231	62.48	-25.284	0	CB	sp3
C850	850	0	26.667	61.815	-26.544	0	CG	sp3
C851	851	0	25.546	60.797	-26.305	0	CD	sp3
N852	852	0	24.281	61.389	-26.834	0	NE	sp2
C853	853	0	23.224	61.644	-26.005	0	CZ	sp2
N854	854	0	23.299	61.33	-24.68	0	NH1	sp2
N855	855	1	22.085	62.208	-26.502	0	NH2	sp2
C856	856	0	27.063	64.805	-25.953	0	C	sp2
O857	857	0	26.821	65.084	-27.127	0	O	sp2
N858	858	0	26.487	65.459	-24.928	0	N	sp2
C859	859	0	25.431	66.396	-25.174	0	CA	sp3
C860	860	0	24.948	67.06	-23.916	0	CB	sp3
O861	861	0	26.001	67.801	-23.318	0	OG1	sp3
C862	862	0	24.444	65.978	-22.945	0	CG2	sp3
C863	863	0	25.911	67.465	-26.102	0	C	sp2
O864	864	0	25.23	67.789	-27.072	0	O	sp2
N865	865	0	27.086	68.058	-25.823	0	N	sp2
C866	866	0	27.605	69.107	-26.657	0	CA	sp3
C867	867	0	28.837	69.792	-26.045	0	CB	sp3
C868	868	0	28.011	68.589	-28.004	0	C	sp2
O869	869	0	27.701	69.193	-29.03	0	O	sp2
N870	870	0	28.707	67.437	-28.035	0	N	sp2
C871	871	0	29.248	66.924	-29.261	0	CA	sp3
C872	872	0	30.104	65.665	-29.061	0	CB	sp3
C873	873	0	31.374	65.945	-28.257	0	CG	sp3
C874	874	0	32.27	67.013	-28.888	0	CD	sp3
C875	875	0	33.538	67.295	-28.082	0	CE	sp3
N876	876	1	33.186	67.967	-26.81	0	NZ	sp3
C877	877	0	28.142	66.584	-30.2	0	C	sp2
O878	878	0	28.26	66.792	-31.406	0	O	sp2
N879	879	0	27.02	66.078	-29.664	0	N	sp2
C880	880	0	25.944	65.639	-30.5	0	CA	sp3
C881	881	0	24.721	65.136	-29.712	0	CB	sp3
C882	882	0	23.576	64.668	-30.617	0	CG	sp3
C883	883	0	22.336	64.188	-29.86	0	CD	sp3
N884	884	0	21.323	63.772	-30.871	0	NE	sp2
C885	885	0	21.346	62.504	-31.381	0	CZ	sp2
N886	886	0	22.34	61.64	-31.015	0	NH1	sp2
N887	887	1	20.363	62.095	-32.232	0	NH2	sp2
C888	888	0	25.487	66.784	-31.339	0	C	sp2
O889	889	0	25.143	66.604	-32.505	0	O	sp2
N890	890	0	25.456	68	-30.776	0	N	sp2
C891	891	0	24.982	69.1	-31.559	0	CA	sp3
C892	892	0	24.984	70.433	-30.793	0	CB	sp3
C893	893	0	24.228	71.545	-31.524	0	CG	sp3
C894	894	0	24.583	72.956	-31.05	0	CD	sp3
N895	895	0	25.371	73.604	-32.137	0	NE	sp2
C896	896	0	26.412	74.435	-31.838	0	CZ	sp2
N897	897	0	26.79	74.615	-30.539	0	NH1	sp2
N898	898	1	27.072	75.086	-32.84	0	NH2	sp2
C899	899	0	25.889	69.292	-32.736	0	C	sp2
O900	900	0	25.424	69.484	-33.858	0	O	sp2
N901	901	0	27.216	69.234	-32.512	0	N	sp2
C902	902	0	28.14	69.523	-33.572	0	CA	sp3
C903	903	0	29.558	69.548	-33.097	0	CB	sp3
C904	904	0	30.462	69.757	-34.323	0	CG2	sp3
C905	905	0	29.728	70.626	-32.014	0	CG1	sp3
C906	906	0	31.06	70.545	-31.273	0	CD1	sp3
C907	907	0	28.059	68.508	-34.673	0	C	sp2
O908	908	0	27.911	68.872	-35.839	0	O	sp2
N909	909	0	28.139	67.203	-34.351	0	N	sp2
C910	910	0	28.089	66.244	-35.419	0	CA	sp3
C911	911	0	29.45	65.657	-35.828	0	CB	sp3
C912	912	0	30.154	64.87	-34.721	0	CG	sp3
C913	913	0	30.512	65.719	-33.504	0	CD	sp3
N914	914	0	31.104	66.977	-34.032	0	NE	sp2
C915	915	0	32.4	67.004	-34.455	0	CZ	sp2
N916	916	0	33.159	65.872	-34.412	0	NH1	sp2
N917	917	1	32.926	68.171	-34.931	0	NH2	sp2
C918	918	0	27.259	65.103	-34.957	0	C	sp2
O919	919	0	27.039	64.93	-33.759	0	O	sp2
N920	920	0	26.753	64.303	-35.912	0	N	sp2
C921	921	0	25.973	63.17	-35.525	0	CA	sp3
C922	922	0	24.851	62.819	-36.525	0	CB	sp3
C923	923	0	25.299	62.487	-37.966	0	CG	sp3
C924	924	0	24.122	62.63	-38.943	0	CD2	sp3
C925	925	0	25.983	61.113	-38.074	0	CD1	sp3
C926	926	0	26.927	61.985	-35.427	0	C	sp2
O927	927	0	26.451	60.872	-35.077	0	O	sp2
O928	928	-1	28.141	62.177	-35.707	0	OXT	sp2
H929	929	0	46.039	53.26	-26.501	Not found	1H	s
H930	930	0	44.7	53.275	-27.659	Not found	2H	s
H931	931	0	44.485	53.674	-26.113	Not found	3H	s
H932	932	0	44.419	55.645	-27.421	Not found	HA	s
H933	933	0	46.943	55.489	-25.567	Not found	1HB	s
H934	934	0	46.037	56.974	-25.962	Not found	2HB	s
H935	935	0	45.417	56.138	-23.728	Not found	1HG	s
H936	936	0	45.023	54.546	-24.331	Not found	2HG	s
H937	937	0	44.495	58.256	-24.74	Not found	1HE	s
H938	938	0	43.566	57.918	-23.249	Not found	2HE	s
H939	939	0	42.664	58.496	-24.688	Not found	3HE	s
H940	940	0	46.367	53.274	-28.636	Not found	H	s
H941	941	0	48.568	54.496	-29.699	Not found	HA	s
H942	942	0	47.898	51.986	-29.635	Not found	1HB	s
H943	943	0	46.693	52.318	-30.925	Not found	2HB	s
H944	944	0	49.775	51.308	-32.701	Not found	1HD2	s
H945	945	0	48.485	50.486	-31.714	Not found	2HD2	s
H946	946	0	45.084	54.223	-30.581	Not found	H	s
H947	947	0	45.309	55.341	-33.189	Not found	HA	s
H948	948	0	43.196	54.397	-32.149	Not found	1HB	s
H949	949	0	42.914	55.952	-33.009	Not found	2HB	s
H950	950	0	42.964	55.89	-31.21	Not found	3HB	s
H951	951	0	45.327	56.792	-29.933	Not found	H	s
H952	952	0	44.907	59.558	-31.007	Not found	HA	s
H953	953	0	45.878	58.602	-28.216	Not found	1HB	s
H954	954	0	45.63	60.286	-28.717	Not found	2HB	s
H955	955	0	43.472	58.123	-28.502	Not found	HG	s
H956	956	0	43.237	61.05	-29.476	Not found	1HD2	s
H957	957	0	42.83	59.556	-30.392	Not found	2HD2	s
H958	958	0	41.845	60.036	-28.986	Not found	3HD2	s
H959	959	0	44.442	59.129	-26.353	Not found	1HD1	s
H960	960	0	42.643	59.328	-26.564	Not found	2HD1	s
H961	961	0	43.762	60.701	-26.836	Not found	3HD1	s
H962	962	0	47.49	57.251	-30.11	Not found	H	s
H963	963	0	49.506	59.383	-29.696	Not found	HA	s
H964	964	0	49.811	56.327	-30.018	Not found	1HB	s
H965	965	0	49.694	57.255	-28.494	Not found	2HB	s
H966	966	0	51.936	57.587	-30.649	Not found	1HG	s
H967	967	0	51.845	58.472	-29.09	Not found	2HG	s
H968	968	0	52.19	55.085	-27.348	Not found	1HE2	s
H969	969	0	50.879	56.316	-27.327	Not found	2HE2	s
H970	970	0	48.431	57.159	-32.361	Not found	H	s
H971	971	0	50.871	58.219	-33.846	Not found	HA	s
H972	972	0	50.62	56.264	-35.376	Not found	1HB	s
H973	973	0	49.41	55.569	-34.247	Not found	2HB	s
H974	974	0	52.405	56.154	-33.672	Not found	1HG	s
H975	975	0	51.231	55.69	-32.394	Not found	2HG	s
H976	976	0	50.031	59.95	-34.84	Not found	H	s
H977	977	0	47.372	59.717	-36.109	Not found	HA	s
H978	978	0	49.531	61.943	-36.292	Not found	1HB	s
H979	979	0	47.914	62.014	-37.067	Not found	2HB	s
H980	980	0	46.994	60.023	-38.329	Not found	H	s
H981	981	0	47.196	59.149	-40.449	Not found	HA	s
H982	982	0	48.187	61.35	-40.709	Not found	HB	s
H983	983	0	49.702	59.368	-42.085	Not found	HG1	s
H984	984	0	50.924	59.993	-39.928	Not found	1HG2	s
H985	985	0	50.044	61.315	-39.081	Not found	2HG2	s
H986	986	0	50.708	61.566	-40.691	Not found	3HG2	s
H987	987	0	50.222	55.909	-39.489	Not found	HA	s
H988	988	0	47.578	57.573	-37.79	Not found	1HD	s
H989	989	0	46.511	56.815	-39.005	Not found	2HD	s
H990	990	0	49.233	53.878	-38.702	Not found	1HB	s
H991	991	0	47.754	54.121	-39.701	Not found	2HB	s
H992	992	0	48.542	55.551	-37.115	Not found	1HG	s
H993	993	0	46.916	54.933	-37.592	Not found	2HG	s
H994	994	0	50.447	55.527	-43.868	Not found	HA	s
H995	995	0	52.023	55.347	-40.594	Not found	1HD	s
H996	996	0	51.12	53.854	-40.128	Not found	2HD	s
H997	997	0	52.715	55.116	-43.492	Not found	1HB	s
H998	998	0	52.3	53.479	-44.124	Not found	2HB	s
H999	999	0	53.445	53.746	-41.624	Not found	1HG	s
H1000	1000	0	52.094	52.58	-41.866	Not found	2HG	s
H1001	1001	0	49.612	52.534	-41.899	Not found	H	s
H1002	1002	0	49.232	50.744	-44.015	Not found	1HA	s
H1003	1003	0	47.809	51.825	-44.116	Not found	2HA	s
H1004	1004	0	46.182	49.507	-40.776	Not found	HA	s
H1005	1005	0	46.923	49.116	-44.549	Not found	1HD	s
H1006	1006	0	46.17	50.695	-44.258	Not found	2HD	s
H1007	1007	0	45.859	47.164	-42.705	Not found	1HB	s
H1008	1008	0	44.606	47.897	-41.569	Not found	2HB	s
H1009	1009	0	44.631	48.453	-44.265	Not found	1HG	s
H1010	1010	0	44.364	49.726	-43.02	Not found	2HG	s
H1011	1011	0	46.377	47.303	-39.306	Not found	H	s
H1012	1012	0	48.646	47.006	-38.071	Not found	HA	s
H1013	1013	0	48.037	44.7	-37.365	Not found	1HB	s
H1014	1014	0	46.877	44.561	-38.73	Not found	2HB	s
H1015	1015	0	45.541	45.445	-37.324	Not found	HG	s
H1016	1016	0	50.431	47.166	-39.287	Not found	H	s
H1017	1017	0	51.052	45.475	-41.391	Not found	HA	s
H1018	1018	0	52.024	47.687	-41.081	Not found	HB	s
H1019	1019	0	53.779	47.104	-42.036	Not found	HG1	s
H1020	1020	0	54.268	47.457	-39.456	Not found	1HG2	s
H1021	1021	0	53.089	46.373	-38.568	Not found	2HG2	s
H1022	1022	0	52.664	48.046	-38.946	Not found	3HG2	s
H1023	1023	0	52.504	44.044	-41.84	Not found	H	s
H1024	1024	0	53.104	41.894	-39.934	Not found	HA	s
H1025	1025	0	54.349	40.926	-41.755	Not found	HB	s
H1026	1026	0	52.48	40.594	-43.283	Not found	1HG1	s
H1027	1027	0	51.692	41.008	-41.708	Not found	2HG1	s
H1028	1028	0	51.827	42.222	-42.999	Not found	3HG1	s
H1029	1029	0	55.575	42.932	-42.626	Not found	1HG2	s
H1030	1030	0	54.648	42.173	-43.92	Not found	2HG2	s
H1031	1031	0	54.024	43.665	-43.216	Not found	3HG2	s
H1032	1032	0	54.507	44.769	-41.326	Not found	H	s
H1033	1033	0	57.294	44.328	-40.758	Not found	HA	s
H1034	1034	0	57.462	46.872	-40.705	Not found	1HB	s
H1035	1035	0	55.709	47.016	-40.865	Not found	2HB	s
H1036	1036	0	54.598	45.856	-43.051	Not found	HD1	s
H1037	1037	0	58.858	46.365	-42.52	Not found	HD2	s
H1038	1038	0	54.879	45.716	-45.387	Not found	HE1	s
H1039	1039	0	59.126	46.113	-44.956	Not found	HE2	s
H1040	1040	0	57.133	45.812	-46.401	Not found	HZ	s
H1041	1041	0	54.548	45.105	-38.775	Not found	H	s
H1042	1042	0	56.056	46.704	-36.808	Not found	HA	s
H1043	1043	0	53.957	45.993	-35.317	Not found	1HB	s
H1044	1044	0	53.185	45.66	-36.84	Not found	2HB	s
H1045	1045	0	54.503	48.292	-35.928	Not found	1HG	s
H1046	1046	0	53.783	48.215	-37.495	Not found	2HG	s
H1047	1047	0	52.391	49.262	-35.54	Not found	1HD	s
H1048	1048	0	51.506	48.047	-36.463	Not found	2HD	s
H1049	1049	0	52.807	47.664	-33.673	Not found	HE	s
H1050	1050	0	50.892	46.302	-36.564	Not found	1HH1	s
H1051	1051	0	50.361	44.915	-35.578	Not found	2HH1	s
H1052	1052	0	52.077	45.82	-32.503	Not found	1HH2	s
H1053	1053	0	51.006	44.567	-33.299	Not found	2HH2	s
H1054	1054	0	57.542	43.566	-34.411	Not found	HA	s
H1055	1055	0	57.089	46.866	-35.28	Not found	1HD	s
H1056	1056	0	55.532	46.925	-34.371	Not found	2HD	s
H1057	1057	0	57.684	44.357	-32.124	Not found	1HB	s
H1058	1058	0	55.935	44.842	-32.115	Not found	2HB	s
H1059	1059	0	58.309	46.224	-33.468	Not found	1HG	s
H1060	1060	0	56.969	46.982	-32.532	Not found	2HG	s
H1061	1061	0	55.502	40.08	-34.463	Not found	HA	s
H1062	1062	0	57.749	41.573	-32.35	Not found	1HD	s
H1063	1063	0	56.594	42.668	-31.507	Not found	2HD	s
H1064	1064	0	56.417	38.957	-32.734	Not found	1HB	s
H1065	1065	0	54.768	38.952	-32.013	Not found	2HB	s
H1066	1066	0	56.878	40.101	-30.65	Not found	1HG	s
H1067	1067	0	55.269	40.917	-30.673	Not found	2HG	s
H1068	1068	0	53.867	40.543	-35.612	Not found	H	s
H1069	1069	0	51.244	41.106	-34.234	Not found	HA	s
H1070	1070	0	52.017	42.735	-36.094	Not found	HB	s
H1071	1071	0	49.931	42.314	-37.228	Not found	HG1	s
H1072	1072	0	53.166	40.925	-37.552	Not found	1HG2	s
H1073	1073	0	51.528	40.213	-37.847	Not found	2HG2	s
H1074	1074	0	51.894	41.83	-38.411	Not found	3HG2	s
H1075	1075	0	49.555	39.676	-35.217	Not found	H	s
H1076	1076	0	50.925	36.968	-35.61	Not found	HA	s
H1077	1077	0	48.896	37.06	-34.12	Not found	1HB	s
H1078	1078	0	47.903	37.653	-35.487	Not found	2HB	s
H1079	1079	0	47.986	35.309	-35.093	Not found	HG	s
H1080	1080	0	51.896	37.987	-37.544	Not found	H	s
H1081	1081	0	50.442	39.333	-39.555	Not found	HA	s
H1082	1082	0	53.064	37.664	-39.736	Not found	1HB	s
H1083	1083	0	52.962	39.4	-39.367	Not found	2HB	s
H1084	1084	0	53.304	38.825	-41.657	Not found	HG	s
H1085	1085	0	51.522	35.921	-39.284	Not found	H	s
H1086	1086	0	50.632	35.508	-42.068	Not found	HA	s
H1087	1087	0	51.176	33.413	-39.881	Not found	1HB	s
H1088	1088	0	50.573	33.01	-41.515	Not found	2HB	s
H1089	1089	0	52.955	32.735	-41.435	Not found	1HG	s
H1090	1090	0	52.586	34.117	-42.491	Not found	2HG	s
H1091	1091	0	53.583	34.239	-39.525	Not found	1HD	s
H1092	1092	0	53.233	35.693	-40.497	Not found	2HD	s
H1093	1093	0	55.597	33.872	-40.862	Not found	HE	s
H1094	1094	0	54.43	36.733	-43.632	Not found	1HH1	s
H1095	1095	0	53.212	36.305	-42.412	Not found	2HH1	s
H1096	1096	0	57.124	34.574	-42.431	Not found	1HH2	s
H1097	1097	0	56.663	35.823	-43.689	Not found	2HH2	s
H1098	1098	0	46.878	33.319	-40.642	Not found	HA	s
H1099	1099	0	49.914	34.688	-38.231	Not found	1HD	s
H1100	1100	0	49.626	33.02	-38.878	Not found	2HD	s
H1101	1101	0	46.822	32.229	-38.666	Not found	1HB	s
H1102	1102	0	45.854	33.595	-38.007	Not found	2HB	s
H1103	1103	0	48.314	32.953	-36.87	Not found	1HG	s
H1104	1104	0	47.752	34.652	-37.137	Not found	2HG	s
H1105	1105	0	47.408	36.368	-38.926	Not found	H	s
H1106	1106	0	44.7	37.311	-39.252	Not found	HA	s
H1107	1107	0	47.422	38.605	-38.744	Not found	1HB	s
H1108	1108	0	46.215	38.154	-37.498	Not found	2HB	s
H1109	1109	0	44.781	39.9	-38.654	Not found	HG	s
H1110	1110	0	47.581	40.687	-39.759	Not found	1HD2	s
H1111	1111	0	46.37	40.092	-40.845	Not found	2HD2	s
H1112	1112	0	46.171	41.692	-39.982	Not found	3HD2	s
H1113	1113	0	47.408	40.785	-37.297	Not found	1HD1	s
H1114	1114	0	45.904	40.352	-36.458	Not found	2HD1	s
H1115	1115	0	45.993	41.852	-37.448	Not found	3HD1	s
H1116	1116	0	47.626	36.927	-41.174	Not found	H	s
H1117	1117	0	47.453	39.048	-42.968	Not found	HA	s
H1118	1118	0	49.398	37.305	-42.841	Not found	1HB	s
H1119	1119	0	48.284	36.158	-43.601	Not found	2HB	s
H1120	1120	0	49.517	36.814	-45.389	Not found	1HG	s
H1121	1121	0	48.095	37.881	-45.567	Not found	2HG	s
H1122	1122	0	45.97	35.792	-43.041	Not found	H	s
H1123	1123	0	45.046	36.532	-45.77	Not found	HA	s
H1124	1124	0	45.221	34.237	-45.466	Not found	HB	s
H1125	1125	0	43.558	35.122	-46.834	Not found	HG1	s
H1126	1126	0	44.494	34.169	-42.915	Not found	1HG2	s
H1127	1127	0	44.037	32.845	-43.995	Not found	2HG2	s
H1128	1128	0	42.806	34.036	-43.594	Not found	3HG2	s
H1129	1129	0	41.051	37.84	-43.96	Not found	HA	s
H1130	1130	0	44.101	36.175	-41.956	Not found	1HD	s
H1131	1131	0	42.526	35.375	-42.402	Not found	2HD	s
H1132	1132	0	40.892	38.737	-41.274	Not found	1HB	s
H1133	1133	0	40.294	37.184	-41.955	Not found	2HB	s
H1134	1134	0	42.927	37.731	-40.515	Not found	1HG	s
H1135	1135	0	41.853	36.3	-40.342	Not found	2HG	s
H1136	1136	0	44.064	39.224	-42.894	Not found	H	s
H1137	1137	0	42.96	41.97	-42.632	Not found	HA	s
H1138	1138	0	45.902	41.04	-42.735	Not found	1HB	s
H1139	1139	0	44.867	41.147	-41.278	Not found	2HB	s
H1140	1140	0	45.176	46.122	-41.099	Not found	HE2	s
H1141	1141	0	43.845	44.072	-40.868	Not found	HD2	s
H1142	1142	0	47.27	45.667	-42.626	Not found	HE1	s
H1143	1143	0	44.48	39.771	-44.966	Not found	H	s
H1144	1144	0	45.58	41.88	-46.656	Not found	HA	s
H1145	1145	0	46.283	39.465	-46.916	Not found	1HB	s
H1146	1146	0	45.823	40.291	-48.412	Not found	2HB	s
H1147	1147	0	42.499	40.078	-46.286	Not found	H	s
H1148	1148	0	41.414	41.26	-48.75	Not found	HA	s
H1149	1149	0	40.294	39.326	-47.656	Not found	1HB	s
H1150	1150	0	39.205	40.663	-48.073	Not found	2HB	s
H1151	1151	0	40.294	40.135	-45.275	Not found	1HG	s
H1152	1152	0	38.792	39.498	-45.868	Not found	2HG	s
H1153	1153	0	39.319	42.486	-45.301	Not found	1HD	s
H1154	1154	0	38.1	42.017	-46.487	Not found	2HD	s
H1155	1155	0	38.085	41.563	-43.487	Not found	HE	s
H1156	1156	0	36.809	40.527	-46.799	Not found	1HH1	s
H1157	1157	0	35.234	40.026	-46.091	Not found	2HH1	s
H1158	1158	0	36.049	40.918	-42.652	Not found	1HH2	s
H1159	1159	0	34.754	40.203	-43.735	Not found	2HH2	s
H1160	1160	0	41.731	42.314	-45.33	Not found	H	s
H1161	1161	0	39.874	44.59	-45.667	Not found	HA	s
H1162	1162	0	42.07	44.164	-43.545	Not found	1HB	s
H1163	1163	0	40.379	43.595	-43.432	Not found	2HB	s
H1164	1164	0	41.299	46.556	-43.709	Not found	1HG	s
H1165	1165	0	39.584	46.015	-43.666	Not found	2HG	s
H1166	1166	0	43.36	44.092	-46.112	Not found	H	s
H1167	1167	0	44.144	46.916	-45.987	Not found	HA	s
H1168	1168	0	46.194	46.251	-47.111	Not found	HB	s
H1169	1169	0	47.02	44.853	-45.315	Not found	1HG2	s
H1170	1170	0	45.419	44.155	-44.981	Not found	2HG2	s
H1171	1171	0	45.726	45.889	-44.637	Not found	3HG2	s
H1172	1172	0	46.532	43.733	-47.548	Not found	1HG1	s
H1173	1173	0	44.788	43.594	-47.526	Not found	2HG1	s
H1174	1174	0	46.484	44.17	-49.758	Not found	1HD1	s
H1175	1175	0	44.729	44.392	-49.801	Not found	2HD1	s
H1176	1176	0	45.817	45.776	-49.39	Not found	3HD1	s
H1177	1177	0	42.691	44.758	-48.32	Not found	H	s
H1178	1178	0	43.367	46.037	-50.715	Not found	HA	s
H1179	1179	0	41.935	43.903	-50.506	Not found	1HB	s
H1180	1180	0	40.613	44.894	-49.824	Not found	2HB	s
H1181	1181	0	40.531	46.217	-52.029	Not found	1HG	s
H1182	1182	0	39.997	44.529	-52.05	Not found	2HG	s
H1183	1183	0	42.206	43.766	-52.973	Not found	1HD	s
H1184	1184	0	41.358	44.996	-54.023	Not found	2HD	s
H1185	1185	0	43.047	46.641	-52.458	Not found	HE	s
H1186	1186	0	44.645	44.771	-55.7	Not found	1HH1	s
H1187	1187	0	43.064	44.159	-55.079	Not found	2HH1	s
H1188	1188	0	45.902	46.481	-54.521	Not found	1HH2	s
H1189	1189	0	45.193	47.142	-52.966	Not found	2HH2	s
H1190	1190	0	41.082	46.76	-48.088	Not found	H	s
H1191	1191	0	39.533	48.722	-49.534	Not found	HA	s
H1192	1192	0	39.073	47.763	-47.163	Not found	HB	s
H1193	1193	0	41.515	48.633	-46.327	Not found	1HG2	s
H1194	1194	0	40.097	48.795	-45.285	Not found	2HG2	s
H1195	1195	0	40.593	50.191	-46.212	Not found	3HG2	s
H1196	1196	0	38.723	50.757	-47.875	Not found	1HG1	s
H1197	1197	0	37.933	49.882	-46.49	Not found	2HG1	s
H1198	1198	0	37.537	49.279	-49.486	Not found	1HD1	s
H1199	1199	0	36.886	48.287	-48.138	Not found	2HD1	s
H1200	1200	0	36.364	49.986	-48.344	Not found	3HD1	s
H1201	1201	0	42.692	48.748	-47.895	Not found	H	s
H1202	1202	0	44.43	50.357	-48.215	Not found	1HA	s
H1203	1203	0	43.391	51.205	-49.391	Not found	2HA	s
H1204	1204	0	42.489	50.366	-46.045	Not found	H	s
H1205	1205	0	42.006	53.319	-45.734	Not found	HA	s
H1206	1206	0	40.408	51.11	-44.376	Not found	HB	s
H1207	1207	0	40.974	52.808	-42.73	Not found	1HG2	s
H1208	1208	0	39.339	53.185	-43.291	Not found	2HG2	s
H1209	1209	0	40.712	54.152	-43.9	Not found	3HG2	s
H1210	1210	0	39.815	51.836	-46.836	Not found	1HG1	s
H1211	1211	0	39.535	53.437	-46.19	Not found	2HG1	s
H1212	1212	0	38.019	51.042	-44.956	Not found	1HD1	s
H1213	1213	0	37.38	52.01	-46.358	Not found	2HD1	s
H1214	1214	0	37.688	52.775	-44.79	Not found	3HD1	s
H1215	1215	0	43.916	53.753	-44.89	Not found	H	s
H1216	1216	0	45.265	51.928	-43.039	Not found	HA	s
H1217	1217	0	46.803	53.793	-42.555	Not found	1HB	s
H1218	1218	0	46.519	53.809	-44.324	Not found	2HB	s
H1219	1219	0	45.689	55.005	-43.28	Not found	3HB	s
H1220	1220	0	45.69	52.549	-40.735	Not found	H	s
H1221	1221	0	44.462	54.354	-39.155	Not found	1HA	s
H1222	1222	0	43.004	53.419	-39.649	Not found	2HA	s
H1223	1223	0	43.204	53.079	-37.187	Not found	H	s
H1224	1224	0	45.083	50.73	-36.738	Not found	HA	s
H1225	1225	0	43.604	52.455	-34.695	Not found	HB	s
H1226	1226	0	45.9	50.426	-34.317	Not found	1HG2	s
H1227	1227	0	44.267	49.831	-34.27	Not found	2HG2	s
H1228	1228	0	44.827	51.069	-33.067	Not found	3HG2	s
H1229	1229	0	45.718	53.451	-34.131	Not found	1HG1	s
H1230	1230	0	45.324	53.812	-35.829	Not found	2HG1	s
H1231	1231	0	47.72	53.26	-35.638	Not found	1HD1	s
H1232	1232	0	47.4	51.731	-34.792	Not found	2HD1	s
H1233	1233	0	46.954	51.915	-36.525	Not found	3HD1	s
H1234	1234	0	43.935	48.996	-37.279	Not found	H	s
H1235	1235	0	41.161	48.783	-36.074	Not found	HA	s
H1236	1236	0	41.059	48.961	-38.631	Not found	HB	s
H1237	1237	0	40.112	46.784	-38.804	Not found	HG1	s
H1238	1238	0	43.518	47.497	-38.537	Not found	1HG2	s
H1239	1239	0	42.354	46.219	-38.934	Not found	2HG2	s
H1240	1240	0	42.516	47.711	-39.937	Not found	3HG2	s
H1241	1241	0	40.829	46.264	-36.131	Not found	H	s
H1242	1242	0	43.501	45.068	-35.697	Not found	HA	s
H1243	1243	0	42.598	45.689	-33.327	Not found	HB	s
H1244	1244	0	40.841	44.244	-32.428	Not found	1HG2	s
H1245	1245	0	40.709	43.287	-33.921	Not found	2HG2	s
H1246	1246	0	40.212	45.027	-33.899	Not found	3HG2	s
H1247	1247	0	43.365	42.828	-34.201	Not found	1HG1	s
H1248	1248	0	43.259	43.358	-32.506	Not found	2HG1	s
H1249	1249	0	45.607	43.513	-33.203	Not found	1HD1	s
H1250	1250	0	45.21	44.518	-34.623	Not found	2HD1	s
H1251	1251	0	44.994	45.18	-32.968	Not found	3HD1	s
H1252	1252	0	43.477	43.221	-36.826	Not found	H	s
H1253	1253	0	40.722	42.184	-37.31	Not found	HA	s
H1254	1254	0	41.737	42.993	-39.461	Not found	HB	s
H1255	1255	0	40.828	41.31	-40.345	Not found	HG1	s
H1256	1256	0	44.236	42.178	-38.592	Not found	1HG2	s
H1257	1257	0	43.612	40.654	-39.471	Not found	2HG2	s
H1258	1258	0	43.714	42.204	-40.272	Not found	3HG2	s
H1259	1259	0	40.69	40.105	-36.145	Not found	H	s
H1260	1260	0	43.159	38.666	-36.388	Not found	HA	s
H1261	1261	0	43.876	40.366	-34.559	Not found	1HB	s
H1262	1262	0	42.531	39.77	-33.561	Not found	2HB	s
H1263	1263	0	43.512	37.493	-33.548	Not found	HG	s
H1264	1264	0	45.943	38.217	-32.592	Not found	1HD2	s
H1265	1265	0	44.438	38.581	-31.745	Not found	2HD2	s
H1266	1266	0	45.251	39.866	-32.701	Not found	3HD2	s
H1267	1267	0	45.841	38.583	-35.217	Not found	1HD1	s
H1268	1268	0	45.599	36.907	-34.671	Not found	2HD1	s
H1269	1269	0	44.597	37.572	-35.971	Not found	3HD1	s
H1270	1270	0	43.042	36.553	-35.679	Not found	H	s
H1271	1271	0	41.866	34.655	-35.379	Not found	HA	s
H1272	1272	0	40.349	36.355	-33.237	Not found	1HB	s
H1273	1273	0	40.298	34.575	-33.42	Not found	2HB	s
H1274	1274	0	42.426	36.176	-32.523	Not found	HG	s
H1275	1275	0	41.131	36.312	-37.481	Not found	H	s
H1276	1276	0	39.58	36.415	-39.108	Not found	HA	s
H1277	1277	0	39.169	33.973	-38.518	Not found	1HB	s
H1278	1278	0	37.846	34.485	-37.443	Not found	2HB	s
H1279	1279	0	36.689	35.57	-39.486	Not found	HG	s
H1280	1280	0	37.212	32.569	-39.681	Not found	1HD2	s
H1281	1281	0	35.992	33.365	-38.634	Not found	2HD2	s
H1282	1282	0	35.853	33.478	-40.417	Not found	3HD2	s
H1283	1283	0	39.031	34.294	-41.011	Not found	1HD1	s
H1284	1284	0	37.509	34.875	-41.755	Not found	2HD1	s
H1285	1285	0	38.592	36.036	-40.944	Not found	3HD1	s
H1286	1286	0	39.412	38.412	-36.815	Not found	H	s
H1287	1287	0	36.711	39.321	-37.92	Not found	HA	s
H1288	1288	0	36.273	38.523	-35.588	Not found	1HB	s
H1289	1289	0	36.065	40.282	-35.747	Not found	2HB	s
H1290	1290	0	36.433	41.718	-37.96	Not found	H	s
H1291	1291	0	39.148	43.109	-37.849	Not found	1HA	s
H1292	1292	0	37.968	43.368	-39.136	Not found	2HA	s
H1293	1293	0	39.017	45.053	-36.583	Not found	H	s
H1294	1294	0	36.296	45.905	-35.735	Not found	HA	s
H1295	1295	0	38.458	45.449	-33.591	Not found	1HB	s
H1296	1296	0	36.738	45.75	-33.396	Not found	2HB	s
H1297	1297	0	36.342	48.096	-35.128	Not found	H	s
H1298	1298	0	38.655	49.632	-36.092	Not found	HA	s
H1299	1299	0	37.547	51.622	-35.03	Not found	1HB	s
H1300	1300	0	36.376	50.565	-34.179	Not found	2HB	s
H1301	1301	0	36.335	50.694	-35.968	Not found	3HB	s
H1302	1302	0	40.322	50.55	-34.811	Not found	H	s
H1303	1303	0	41.145	48.938	-32.69	Not found	HA	s
H1304	1304	0	42.831	50.557	-32.154	Not found	1HB	s
H1305	1305	0	42.645	50.511	-33.908	Not found	2HB	s
H1306	1306	0	42.131	53.714	-33.607	Not found	1HD2	s
H1307	1307	0	40.967	53.529	-33.444	Not found	2HD2	s
H1308	1308	0	39.277	51.986	-32.585	Not found	H	s
H1309	1309	0	39.687	52.477	-29.762	Not found	HA	s
H1310	1310	0	38.71	54.249	-31.263	Not found	1HB	s
H1311	1311	0	37.214	53.28	-31.462	Not found	2HB	s
H1312	1312	0	37.651	53.941	-29.852	Not found	3HB	s
H1313	1313	0	37.526	50.287	-31.493	Not found	H	s
H1314	1314	0	35.566	50.049	-29.255	Not found	HA	s
H1315	1315	0	35.814	48.615	-31.97	Not found	1HB	s
H1316	1316	0	34.625	48.254	-30.684	Not found	2HB	s
H1317	1317	0	34.989	51.074	-31.925	Not found	1HG	s
H1318	1318	0	33.681	50.54	-30.831	Not found	2HG	s
H1319	1319	0	34.138	49.924	-33.773	Not found	1HD	s
H1320	1320	0	32.689	50.464	-32.888	Not found	2HD	s
H1321	1321	0	33.042	47.935	-31.681	Not found	HE	s
H1322	1322	0	34.096	48.698	-35.069	Not found	1HH1	s
H1323	1323	0	33.949	46.953	-35.444	Not found	2HH1	s
H1324	1324	0	32.939	45.342	-33.985	Not found	1HH2	s
H1325	1325	0	32.215	45.969	-32.439	Not found	2HH2	s
H1326	1326	0	38.45	48.339	-30.544	Not found	H	s
H1327	1327	0	37.47	45.853	-29.305	Not found	HA	s
H1328	1328	0	40.224	46.437	-30.536	Not found	1HB	s
H1329	1329	0	39.677	44.841	-29.937	Not found	2HB	s
H1330	1330	0	38.836	45.613	-31.316	Not found	3HB	s
H1331	1331	0	39.877	46.539	-25.657	Not found	HA	s
H1332	1332	0	36.866	46.688	-26.683	Not found	1HD	s
H1333	1333	0	36.525	45.198	-27.623	Not found	2HD	s
H1334	1334	0	38.694	44.482	-24.108	Not found	1HB	s
H1335	1335	0	38.183	46.205	-24.201	Not found	2HB	s
H1336	1336	0	37.078	43.813	-25.741	Not found	1HG	s
H1337	1337	0	36.163	45.13	-24.954	Not found	2HG	s
H1338	1338	0	41.688	45.434	-24.611	Not found	H	s
H1339	1339	0	42.404	42.991	-26.263	Not found	HA	s
H1340	1340	0	44.682	43.364	-25.638	Not found	HB	s
H1341	1341	0	44.316	44.395	-23.612	Not found	HG1	s
H1342	1342	0	45.047	45.473	-26.95	Not found	1HG2	s
H1343	1343	0	43.733	44.511	-27.693	Not found	2HG2	s
H1344	1344	0	43.342	45.965	-26.714	Not found	3HG2	s
H1345	1345	0	41.622	41.29	-25.191	Not found	H	s
H1346	1346	0	41.493	41.359	-22.245	Not found	HA	s
H1347	1347	0	41.286	38.99	-24.216	Not found	1HB	s
H1348	1348	0	39.914	39.948	-23.601	Not found	2HB	s
H1349	1349	0	41.863	38.285	-21.885	Not found	HG	s
H1350	1350	0	40.142	36.998	-23.4	Not found	1HD2	s
H1351	1351	0	40.061	36.68	-21.592	Not found	2HD2	s
H1352	1352	0	38.9	37.735	-22.41	Not found	3HD2	s
H1353	1353	0	41.073	40.196	-20.524	Not found	1HD1	s
H1354	1354	0	40.156	38.752	-20.029	Not found	2HD1	s
H1355	1355	0	39.383	39.967	-21.092	Not found	3HD1	s
H1356	1356	0	43.622	40.075	-24.861	Not found	H	s
H1357	1357	0	45.684	39.56	-22.683	Not found	HA	s
H1358	1358	0	46.307	37.398	-23.84	Not found	1HB	s
H1359	1359	0	44.715	37.414	-23.031	Not found	2HB	s
H1360	1360	0	45.318	37.72	-26.032	Not found	1HG	s
H1361	1361	0	43.68	38.057	-25.216	Not found	2HG	s
H1362	1362	0	45.165	35.447	-25.3	Not found	1HD	s
H1363	1363	0	43.607	35.695	-26.189	Not found	2HD	s
H1364	1364	0	44.161	35.176	-23.238	Not found	HE	s
H1365	1365	0	41.981	36.813	-25.443	Not found	1HH1	s
H1366	1366	0	41.147	35.167	-25.705	Not found	2HH1	s
H1367	1367	0	42.362	34.783	-21.906	Not found	1HH2	s
H1368	1368	0	40.683	34.99	-22.612	Not found	2HH2	s
H1369	1369	0	47.719	40.145	-23.175	Not found	H	s
H1370	1370	0	48.098	41.626	-25.649	Not found	HA	s
H1371	1371	0	50.507	41.761	-24.951	Not found	1HB	s
H1372	1372	0	50.176	40.665	-23.566	Not found	2HB	s
H1373	1373	0	50.024	42.949	-23.089	Not found	HG	s
H1374	1374	0	49.284	38.462	-24.426	Not found	H	s
H1375	1375	0	51.103	38.167	-26.675	Not found	HA	s
H1376	1376	0	51.625	37.114	-24.496	Not found	1HB	s
H1377	1377	0	51.562	35.887	-25.797	Not found	2HB	s
H1378	1378	0	50.203	36.033	-24.636	Not found	3HB	s
H1379	1379	0	47.93	36.414	-25.978	Not found	H	s
H1380	1380	0	48.851	34.883	-28.392	Not found	HA	s
H1381	1381	0	47.95	33.718	-26.317	Not found	HB	s
H1382	1382	0	47.076	32.134	-27.753	Not found	HG1	s
H1383	1383	0	45.68	33.811	-25.888	Not found	1HG2	s
H1384	1384	0	45.249	33.658	-27.59	Not found	2HG2	s
H1385	1385	0	45.641	35.288	-27.018	Not found	3HG2	s
H1386	1386	0	47.085	33.899	-29.757	Not found	H	s
H1387	1387	0	46.433	35.83	-31.607	Not found	HA	s
H1388	1388	0	46.749	33.41	-32.17	Not found	1HB	s
H1389	1389	0	45.237	32.982	-31.305	Not found	2HB	s
H1390	1390	0	45.175	34.003	-32.779	Not found	3HB	s
H1391	1391	0	44.038	34.219	-29.129	Not found	H	s
H1392	1392	0	42.04	35.992	-30.527	Not found	HA	s
H1393	1393	0	41.381	33.624	-29.965	Not found	1HB	s
H1394	1394	0	40.352	34.888	-29.24	Not found	2HB	s
H1395	1395	0	43.918	37.503	-29.635	Not found	H	s
H1396	1396	0	43.705	38.087	-26.841	Not found	HA	s
H1397	1397	0	45.781	38.828	-28.219	Not found	1HB	s
H1398	1398	0	44.92	40.184	-27.407	Not found	2HB	s
H1399	1399	0	45.625	41.782	-28.843	Not found	1HD2	s
H1400	1400	0	44.781	41.899	-30.443	Not found	2HD2	s
H1401	1401	0	41.948	39.285	-29.675	Not found	H	s
H1402	1402	0	40.883	41.379	-27.714	Not found	HA	s
H1403	1403	0	41.19	41.613	-30.776	Not found	1HB	s
H1404	1404	0	40.453	42.851	-29.719	Not found	2HB	s
H1405	1405	0	43.002	41.837	-29.156	Not found	HG	s
H1406	1406	0	38.904	42.362	-28.075	Not found	H	s
H1407	1407	0	36.839	40.674	-29.448	Not found	HA	s
H1408	1408	0	36.898	40.094	-26.982	Not found	1HB	s
H1409	1409	0	36.759	41.817	-26.556	Not found	2HB	s
H1410	1410	0	34.623	40.214	-28.146	Not found	1HG	s
H1411	1411	0	34.477	41.932	-27.603	Not found	2HG	s
H1412	1412	0	34.848	42.086	-29.713	Not found	H	s
H1413	1413	0	35.721	45.002	-29.869	Not found	HA	s
H1414	1414	0	33.49	43.469	-31.39	Not found	1HB	s
H1415	1415	0	33.57	45.251	-31.16	Not found	2HB	s
H1416	1416	0	35.679	43.727	-32.194	Not found	HG	s
H1417	1417	0	34.841	46.248	-28.221	Not found	H	s
H1418	1418	0	32.838	44.823	-26.534	Not found	HA	s
H1419	1419	0	33.493	47.817	-26.619	Not found	HB	s
H1420	1420	0	34.918	47.336	-25.037	Not found	HG1	s
H1421	1421	0	32.391	47.689	-24.329	Not found	1HG2	s
H1422	1422	0	32.026	45.956	-24.584	Not found	2HG2	s
H1423	1423	0	31.246	47.206	-25.604	Not found	3HG2	s
H1424	1424	0	31.228	44.277	-28.021	Not found	H	s
H1425	1425	0	29.239	44.589	-29.23	Not found	1HA	s
H1426	1426	0	29.054	46.152	-28.391	Not found	2HA	s
H1427	1427	0	29.025	47.732	-29.984	Not found	H	s
H1428	1428	0	31.563	48.305	-31.331	Not found	HA	s
H1429	1429	0	29.228	47.976	-32.696	Not found	1HB	s
H1430	1430	0	28.718	49.452	-31.865	Not found	2HB	s
H1431	1431	0	30.37	51.574	-32.173	Not found	HD1	s
H1432	1432	0	30.432	48.078	-34.669	Not found	HD2	s
H1433	1433	0	31.672	52.781	-33.812	Not found	HE1	s
H1434	1434	0	31.637	49.356	-36.392	Not found	HE2	s
H1435	1435	0	32.272	51.721	-35.981	Not found	HZ	s
H1436	1436	0	30.366	48.345	-28.484	Not found	H	s
H1437	1437	0	28.772	50.601	-28.172	Not found	HA	s
H1438	1438	0	29.55	48.132	-26.531	Not found	1HB	s
H1439	1439	0	28.401	49.318	-25.882	Not found	2HB	s
H1440	1440	0	27.74	47.84	-28.488	Not found	1HG	s
H1441	1441	0	26.668	48.722	-27.405	Not found	2HG	s
H1442	1442	0	27.605	45.94	-27.157	Not found	1HD	s
H1443	1443	0	26.153	46.72	-26.573	Not found	2HD	s
H1444	1444	0	29.051	46.839	-25.278	Not found	1HE	s
H1445	1445	0	27.602	47.714	-24.621	Not found	2HE	s
H1446	1446	0	28.208	44.841	-24.774	Not found	1HZ	s
H1447	1447	0	26.612	45.279	-24.602	Not found	2HZ	s
H1448	1448	0	27.767	45.762	-23.437	Not found	3HZ	s
H1449	1449	0	28.517	51.319	-26.13	Not found	H	s
H1450	1450	0	30.831	52.629	-24.949	Not found	HA	s
H1451	1451	0	28.411	53.574	-25.143	Not found	1HB	s
H1452	1452	0	27.882	52.352	-23.959	Not found	2HB	s
H1453	1453	0	29.435	55.813	-22.596	Not found	1HD2	s
H1454	1454	0	28.624	55.575	-24.194	Not found	2HD2	s
H1455	1455	0	31.138	52.296	-22.49	Not found	H	s
H1456	1456	0	30.588	49.445	-21.757	Not found	HA	s
H1457	1457	0	32.909	49.482	-22.742	Not found	HB	s
H1458	1458	0	34.637	50.764	-21.386	Not found	1HG1	s
H1459	1459	0	33.384	51.618	-20.491	Not found	2HG1	s
H1460	1460	0	33.56	51.795	-22.317	Not found	3HG1	s
H1461	1461	0	33.917	48.328	-20.831	Not found	1HG2	s
H1462	1462	0	32.207	47.889	-20.893	Not found	2HG2	s
H1463	1463	0	32.842	49.064	-19.646	Not found	3HG2	s
H1464	1464	0	29.898	51.664	-18.192	Not found	HA	s
H1465	1465	0	30.846	48.151	-19.479	Not found	1HD	s
H1466	1466	0	29.401	49.008	-20.104	Not found	2HD	s
H1467	1467	0	31.224	49.408	-16.625	Not found	1HB	s
H1468	1468	0	29.719	50.322	-16.225	Not found	2HB	s
H1469	1469	0	29.59	47.875	-17.542	Not found	1HG	s
H1470	1470	0	28.485	49.225	-17.994	Not found	2HG	s
H1471	1471	0	30.896	52.969	-16.402	Not found	H	s
H1472	1472	0	32.226	54.763	-16.135	Not found	HA	s
H1473	1473	0	34.568	53.991	-15.447	Not found	1HB	s
H1474	1474	0	34.216	52.345	-16.056	Not found	2HB	s
H1475	1475	0	31.975	53.704	-19.089	Not found	H	s
H1476	1476	0	34.503	54.54	-20.208	Not found	HA	s
H1477	1477	0	32.844	53.234	-21.499	Not found	1HB	s
H1478	1478	0	31.656	54.539	-21.393	Not found	2HB	s
H1479	1479	0	32.827	54.296	-23.616	Not found	HG	s
H1480	1480	0	35.35	55.414	-22.184	Not found	1HD2	s
H1481	1481	0	35.127	53.756	-22.796	Not found	2HD2	s
H1482	1482	0	35.119	55.143	-23.919	Not found	3HD2	s
H1483	1483	0	33.213	56.817	-23.886	Not found	1HD1	s
H1484	1484	0	31.65	56.319	-23.233	Not found	2HD1	s
H1485	1485	0	32.816	57.028	-22.14	Not found	3HD1	s
H1486	1486	0	35.249	56.621	-20.797	Not found	H	s
H1487	1487	0	33.45	58.861	-19.867	Not found	HA	s
H1488	1488	0	36.505	58.704	-20.309	Not found	1HB	s
H1489	1489	0	35.602	60.226	-20.114	Not found	2HB	s
H1490	1490	0	35.882	58.012	-18.01	Not found	1HG	s
H1491	1491	0	34.761	59.396	-17.862	Not found	2HG	s
H1492	1492	0	37.844	59.572	-18.145	Not found	1HD	s
H1493	1493	0	36.799	61	-18.156	Not found	2HD	s
H1494	1494	0	37.387	59.174	-15.776	Not found	HE	s
H1495	1495	0	35.248	61.753	-17.262	Not found	1HH1	s
H1496	1496	0	34.749	62.368	-15.633	Not found	2HH1	s
H1497	1497	0	36.744	59.971	-13.745	Not found	1HH2	s
H1498	1498	0	35.573	61.363	-13.585	Not found	2HH2	s
H1499	1499	0	33.349	60.741	-21.173	Not found	H	s
H1500	1500	0	33.483	59.83	-23.997	Not found	HA	s
H1501	1501	0	32.625	62.135	-24.639	Not found	HB	s
H1502	1502	0	32.948	62.53	-22.032	Not found	HG1	s
H1503	1503	0	31.38	59.968	-24.71	Not found	1HG2	s
H1504	1504	0	30.858	60.122	-23.096	Not found	2HG2	s
H1505	1505	0	30.348	61.336	-24.328	Not found	3HG2	s
H1506	1506	0	35.968	60.099	-22.618	Not found	H	s
H1507	1507	0	37.189	62.696	-23.525	Not found	HA	s
H1508	1508	0	39.373	61.638	-23.012	Not found	1HB	s
H1509	1509	0	38.276	61.549	-21.6	Not found	2HB	s
H1510	1510	0	36.569	59.287	-24.495	Not found	H	s
H1511	1511	0	38.27	59.428	-26.847	Not found	HA	s
H1512	1512	0	36.789	57.659	-27.792	Not found	1HB	s
H1513	1513	0	35.663	57.777	-26.427	Not found	2HB	s
H1514	1514	0	38.599	56.945	-26.203	Not found	1HG	s
H1515	1515	0	37.474	57.139	-24.814	Not found	2HG	s
H1516	1516	0	36.283	54.578	-27.144	Not found	1HE2	s
H1517	1517	0	35.671	54.718	-26.26	Not found	2HE2	s
H1518	1518	0	34.539	60.899	-29.049	Not found	HA	s
H1519	1519	0	34.381	58.682	-26.165	Not found	1HD	s
H1520	1520	0	34.36	60.232	-25.387	Not found	2HD	s
H1521	1521	0	32.783	62.176	-26.936	Not found	1HB	s
H1522	1522	0	32.319	61.456	-28.522	Not found	2HB	s
H1523	1523	0	32.724	59.22	-27.729	Not found	1HG	s
H1524	1524	0	32.069	59.939	-26.247	Not found	2HG	s
H1525	1525	0	35.599	62.968	-26.356	Not found	H	s
H1526	1526	0	34.991	65.348	-27.928	Not found	HA	s
H1527	1527	0	36.95	65.112	-25.492	Not found	1HB	s
H1528	1528	0	35.219	65.418	-25.494	Not found	2HB	s
H1529	1529	0	37.236	67.331	-26.756	Not found	1HG	s
H1530	1530	0	35.498	67.542	-26.804	Not found	2HG	s
H1531	1531	0	37.43	67.733	-24.433	Not found	1HD	s
H1532	1532	0	36.2	68.886	-24.982	Not found	2HD	s
H1533	1533	0	35.251	68.001	-22.985	Not found	1HE	s
H1534	1534	0	34.385	67.034	-24.237	Not found	2HE	s
H1535	1535	0	36.957	65.893	-23.275	Not found	1HZ	s
H1536	1536	0	35.453	65.129	-23.478	Not found	2HZ	s
H1537	1537	0	35.752	66.069	-22.134	Not found	3HZ	s
H1538	1538	0	39.282	65.731	-29.212	Not found	HA	s
H1539	1539	0	38.534	65.22	-26.405	Not found	1HD	s
H1540	1540	0	38.361	63.495	-26.239	Not found	2HD	s
H1541	1541	0	41.314	64.518	-29.06	Not found	1HB	s
H1542	1542	0	40.488	62.938	-28.837	Not found	2HB	s
H1543	1543	0	40.737	63.474	-26.545	Not found	1HG	s
H1544	1544	0	40.665	65.247	-26.864	Not found	2HG	s
H1545	1545	0	38.728	62.945	-32.785	Not found	HA	s
H1546	1546	0	39.529	61.894	-30.08	Not found	1HD	s
H1547	1547	0	37.989	62.001	-29.187	Not found	2HD	s
H1548	1548	0	37.196	61.065	-33.243	Not found	1HB	s
H1549	1549	0	36.091	61.629	-31.943	Not found	2HB	s
H1550	1550	0	38.816	60.204	-31.429	Not found	1HG	s
H1551	1551	0	37.283	60.158	-30.623	Not found	2HG	s
H1552	1552	0	36.265	64.772	-31.205	Not found	H	s
H1553	1553	0	35.218	65.701	-33.759	Not found	HA	s
H1554	1554	0	35.552	67.315	-31.103	Not found	1HB	s
H1555	1555	0	34.116	66.329	-31.531	Not found	2HB	s
H1556	1556	0	35.089	68.437	-33.187	Not found	HG	s
H1557	1557	0	38.007	66.393	-31.706	Not found	H	s
H1558	1558	0	38.915	68.772	-33.162	Not found	HA	s
H1559	1559	0	40.731	66.762	-31.681	Not found	1HB	s
H1560	1560	0	39.73	67.893	-30.773	Not found	2HB	s
H1561	1561	0	42.11	68.64	-31.161	Not found	1HG	s
H1562	1562	0	41.849	68.656	-32.925	Not found	2HG	s
H1563	1563	0	41.668	70.932	-31.788	Not found	1HD	s
H1564	1564	0	40.237	70.483	-32.749	Not found	2HD	s
H1565	1565	0	40.483	70.305	-29.645	Not found	1HE	s
H1566	1566	0	39.033	69.744	-30.587	Not found	2HE	s
H1567	1567	0	40.104	72.515	-30.589	Not found	1HZ	s
H1568	1568	0	38.738	71.966	-29.745	Not found	2HZ	s
H1569	1569	0	38.755	71.973	-31.451	Not found	3HZ	s
H1570	1570	0	39.181	65.267	-33.387	Not found	H	s
H1571	1571	0	41.474	65.057	-35.165	Not found	HA	s
H1572	1572	0	40.533	62.803	-35.659	Not found	1HB	s
H1573	1573	0	39.042	63.166	-34.797	Not found	2HB	s
H1574	1574	0	41.89	62.754	-33.753	Not found	1HG	s
H1575	1575	0	40.763	63.599	-32.697	Not found	2HG	s
H1576	1576	0	41.06	61.058	-32.431	Not found	1HD	s
H1577	1577	0	39.418	61.551	-32.407	Not found	2HD	s
H1578	1578	0	40.966	60.256	-34.741	Not found	1HE	s
H1579	1579	0	39.288	60.914	-34.977	Not found	2HE	s
H1580	1580	0	39.971	58.892	-32.885	Not found	1HZ	s
H1581	1581	0	39.482	58.534	-34.456	Not found	2HZ	s
H1582	1582	0	38.413	59.328	-33.44	Not found	3HZ	s
H1583	1583	0	38.097	66.033	-35.357	Not found	H	s
H1584	1584	0	36.931	66.897	-37.129	Not found	HA	s
H1585	1585	0	39.182	65.91	-39.056	Not found	1HB	s
H1586	1586	0	37.735	66.831	-39.45	Not found	2HB	s
H1587	1587	0	40.038	67.836	-37.732	Not found	1HG	s
H1588	1588	0	38.475	68.669	-37.839	Not found	2HG	s
H1589	1589	0	40.424	69.426	-39.516	Not found	1HD	s
H1590	1590	0	40.093	67.914	-40.388	Not found	2HD	s
H1591	1591	0	37.906	68.776	-41.087	Not found	HE	s
H1592	1592	0	39.475	70.783	-38.418	Not found	1HH1	s
H1593	1593	0	38.26	72.097	-38.63	Not found	2HH1	s
H1594	1594	0	36.478	71.973	-40.262	Not found	1HH2	s
H1595	1595	0	36.403	70.485	-41.322	Not found	2HH2	s
H1596	1596	0	36.911	64.179	-35.975	Not found	H	s
H1597	1597	0	36.239	62.416	-38.257	Not found	HA	s
H1598	1598	0	36.639	61.392	-35.976	Not found	1HB	s
H1599	1599	0	35.183	62.227	-35.343	Not found	2HB	s
H1600	1600	0	35.219	60.338	-37.507	Not found	HG	s
H1601	1601	0	34.278	62.302	-39.303	Not found	H	s
H1602	1602	0	32.571	64.635	-39.074	Not found	HA	s
H1603	1603	0	33.074	63.359	-41.226	Not found	1HB	s
H1604	1604	0	32.038	62.033	-40.644	Not found	2HB	s
H1605	1605	0	32.226	61.084	-38.136	Not found	H	s
H1606	1606	0	29.957	62.058	-36.478	Not found	HA	s
H1607	1607	0	29.706	59.822	-38.618	Not found	1HB	s
H1608	1608	0	28.48	60.15	-37.383	Not found	2HB	s
H1609	1609	0	31.552	58.465	-34.428	Not found	HA	s
H1610	1610	0	31.174	62.184	-34.781	Not found	1HD	s
H1611	1611	0	29.605	61.814	-33.963	Not found	2HD	s
H1612	1612	0	31.652	58.991	-32.134	Not found	1HB	s
H1613	1613	0	29.949	59.577	-32.107	Not found	2HB	s
H1614	1614	0	32.429	61.054	-33.125	Not found	1HG	s
H1615	1615	0	31.088	61.706	-32.108	Not found	2HG	s
H1616	1616	0	30.599	56.412	-33.536	Not found	H	s
H1617	1617	0	27.578	56.404	-33.758	Not found	HA	s
H1618	1618	0	28.558	55.132	-35.74	Not found	1HB	s
H1619	1619	0	27.642	54.113	-34.588	Not found	2HB	s
H1620	1620	0	30.427	54.326	-34.932	Not found	HG	s
H1621	1621	0	26.806	55.973	-31.744	Not found	H	s
H1622	1622	0	28.708	54.474	-29.897	Not found	HA	s
H1623	1623	0	28.122	56.803	-29.162	Not found	1HB	s
H1624	1624	0	26.388	56.387	-29.257	Not found	2HB	s
H1625	1625	0	28.524	55.209	-27.336	Not found	1HG	s
H1626	1626	0	26.895	54.475	-27.521	Not found	2HG	s
H1627	1627	0	28.066	52.38	-29.766	Not found	H	s
H1628	1628	0	25.049	51.991	-30.001	Not found	HA	s
H1629	1629	0	27.343	49.961	-30.302	Not found	1HB	s
H1630	1630	0	25.622	49.517	-30.134	Not found	2HB	s
H1631	1631	0	28.037	51.41	-32.304	Not found	HD1	s
H1632	1632	0	24.007	50.002	-31.829	Not found	HD2	s
H1633	1633	0	27.601	51.837	-34.677	Not found	HE1	s
H1634	1634	0	23.558	50.498	-34.2	Not found	HE2	s
H1635	1635	0	25.92	51.881	-36.521	Not found	HH	s
H1636	1636	0	24.051	52.057	-28.116	Not found	H	s
H1637	1637	0	25.713	51.329	-25.706	Not found	HA	s
H1638	1638	0	24.04	53.258	-25.544	Not found	1HB	s
H1639	1639	0	23.985	52.038	-24.286	Not found	2HB	s
H1640	1640	0	22.072	51.05	-26.197	Not found	1HG	s
H1641	1641	0	21.964	52.808	-26.391	Not found	2HG	s
H1642	1642	0	21.576	53.054	-23.909	Not found	1HD	s
H1643	1643	0	20.409	51.759	-24.589	Not found	2HD	s
H1644	1644	0	22.659	50.323	-23.731	Not found	HE	s
H1645	1645	0	20.31	51.733	-20.707	Not found	1HH1	s
H1646	1646	0	20.105	52.447	-22.361	Not found	2HH1	s
H1647	1647	0	22.951	49.415	-21.711	Not found	1HH2	s
H1648	1648	0	21.933	49.985	-20.312	Not found	2HH2	s
H1649	1649	0	24.537	49.825	-24.114	Not found	H	s
H1650	1650	0	23.345	47.649	-25.929	Not found	HA	s
H1651	1651	0	25.443	47.033	-24.97	Not found	HB	s
H1652	1652	0	25.825	46.791	-22.592	Not found	1HG1	s
H1653	1653	0	24.184	47.221	-22.148	Not found	2HG1	s
H1654	1654	0	25.288	48.457	-22.834	Not found	3HG1	s
H1655	1655	0	24.54	44.816	-24.004	Not found	1HG2	s
H1656	1656	0	22.917	45.516	-23.92	Not found	2HG2	s
H1657	1657	0	23.712	45.312	-25.508	Not found	3HG2	s
H1658	1658	0	21.259	48.73	-25.802	Not found	H	s
H1659	1659	0	19.502	47.255	-24.31	Not found	HA	s
H1660	1660	0	20.573	48.382	-22.105	Not found	1HB	s
H1661	1661	0	19.857	49.888	-22.776	Not found	2HB	s
H1662	1662	0	18.534	47.523	-21.99	Not found	HG	s
H1663	1663	0	17.52	49.227	-23.608	Not found	H	s
H1664	1664	0	16.537	49.827	-26.144	Not found	HA	s
H1665	1665	0	16.083	51.407	-23.503	Not found	1HB	s
H1666	1666	0	15.066	51.483	-24.967	Not found	2HB	s
H1667	1667	0	15.542	48.887	-23.313	Not found	1HG	s
H1668	1668	0	14.424	49.094	-24.693	Not found	2HG	s
H1669	1669	0	18.055	52.125	-23.732	Not found	H	s
H1670	1670	0	19.887	53.301	-25.581	Not found	HA	s
H1671	1671	0	17.748	53.942	-26.895	Not found	1HB	s
H1672	1672	0	17.324	54.94	-25.511	Not found	2HB	s
H1673	1673	0	19.827	55.158	-27.299	Not found	HG	s
H1674	1674	0	20.724	56.214	-25.407	Not found	1HD2	s
H1675	1675	0	19.085	56.659	-24.726	Not found	2HD2	s
H1676	1676	0	19.814	57.558	-26.065	Not found	3HD2	s
H1677	1677	0	18.736	57.22	-28.185	Not found	1HD1	s
H1678	1678	0	17.677	55.798	-28.43	Not found	2HD1	s
H1679	1679	0	17.32	56.962	-27.112	Not found	3HD1	s
H1680	1680	0	21.187	54.756	-24.289	Not found	H	s
H1681	1681	0	20.149	56.501	-22.422	Not found	HA	s
H1682	1682	0	21.171	53.93	-21.036	Not found	1HB	s
H1683	1683	0	19.452	54.437	-21.032	Not found	2HB	s
H1684	1684	0	21.874	55.813	-19.732	Not found	1HG	s
H1685	1685	0	20.303	56.642	-19.934	Not found	2HG	s
H1686	1686	0	20.721	53.982	-18.436	Not found	1HD	s
H1687	1687	0	20.627	55.593	-17.67	Not found	2HD	s
H1688	1688	0	18.316	54.241	-19.276	Not found	1HE	s
H1689	1689	0	18.245	55.88	-18.498	Not found	2HE	s
H1690	1690	0	18.731	53.274	-17.083	Not found	1HZ	s
H1691	1691	0	17.28	54.153	-17.133	Not found	2HZ	s
H1692	1692	0	18.641	54.805	-16.353	Not found	3HZ	s
H1693	1693	0	21.935	57.79	-21.646	Not found	H	s
H1694	1694	0	24.624	56.601	-22.378	Not found	HA	s
H1695	1695	0	24.127	58.68	-23.712	Not found	1HB	s
H1696	1696	0	23.822	59.564	-22.18	Not found	2HB	s
H1697	1697	0	26.48	58.26	-23.147	Not found	1HG	s
H1698	1698	0	26.27	58.838	-21.468	Not found	2HG	s
H1699	1699	0	25.92	56.324	-20.609	Not found	H	s
H1700	1700	0	24.765	56.745	-18.022	Not found	HA	s
H1701	1701	0	27.76	56.401	-18.737	Not found	1HB	s
H1702	1702	0	27.04	56.235	-17.098	Not found	2HB	s
H1703	1703	0	27.299	54.247	-18.346	Not found	HG	s
H1704	1704	0	25.047	58.349	-16.466	Not found	H	s
H1705	1705	0	26.979	60.555	-17.228	Not found	HA	s
H1706	1706	0	25.343	62.294	-16.592	Not found	1HB	s
H1707	1707	0	24.648	61.292	-17.891	Not found	2HB	s
H1708	1708	0	23.389	59.963	-16.105	Not found	HG	s
H1709	1709	0	22.665	62.929	-16.523	Not found	1HD2	s
H1710	1710	0	22.294	61.579	-17.646	Not found	2HD2	s
H1711	1711	0	21.538	61.626	-16.023	Not found	3HD2	s
H1712	1712	0	24.42	60.495	-13.981	Not found	1HD1	s
H1713	1713	0	22.89	61.373	-13.985	Not found	2HD1	s
H1714	1714	0	24.384	62.28	-14.315	Not found	3HD1	s
H1715	1715	0	26.87	58.134	-15.31	Not found	H	s
H1716	1716	0	26.973	59.899	-12.837	Not found	HA	s
H1717	1717	0	25.156	58.215	-12.719	Not found	HB	s
H1718	1718	0	27.431	56.098	-12.587	Not found	1HG2	s
H1719	1719	0	25.678	55.846	-12.596	Not found	2HG2	s
H1720	1720	0	26.467	56.408	-14.081	Not found	3HG2	s
H1721	1721	0	27.467	57.813	-10.708	Not found	1HG1	s
H1722	1722	0	26.434	59.27	-10.765	Not found	2HG1	s
H1723	1723	0	25.595	57.702	-9.033	Not found	1HD1	s
H1724	1724	0	25.423	56.391	-10.241	Not found	2HD1	s
H1725	1725	0	24.382	57.85	-10.346	Not found	3HD1	s
H1726	1726	0	28.832	60.016	-11.879	Not found	H	s
H1727	1727	0	31.005	59.93	-11.475	Not found	HA	s
H1728	1728	0	30.24	57.718	-10.408	Not found	HB	s
H1729	1729	0	32.9	57.756	-11.365	Not found	HG1	s
H1730	1730	0	31.53	55.749	-11.673	Not found	1HG2	s
H1731	1731	0	29.901	56.156	-12.18	Not found	2HG2	s
H1732	1732	0	31.296	56.651	-13.178	Not found	3HG2	s
H1733	1733	0	30.054	60.132	-14.305	Not found	H	s
H1734	1734	0	32.82	59.993	-15.342	Not found	HA	s
H1735	1735	0	32.139	57.754	-15.954	Not found	HB	s
H1736	1736	0	32.328	57.971	-18.137	Not found	HG1	s
H1737	1737	0	29.972	57.558	-17.491	Not found	1HG2	s
H1738	1738	0	29.823	57.589	-15.746	Not found	2HG2	s
H1739	1739	0	29.418	59.057	-16.652	Not found	3HG2	s
H1740	1740	0	32.703	60.92	-17.622	Not found	H	s
H1741	1741	0	30.436	63.007	-17.446	Not found	HA	s
H1742	1742	0	32.639	64.071	-16.848	Not found	HB	s
H1743	1743	0	32.025	65.8	-18.031	Not found	HG1	s
H1744	1744	0	34.38	64.254	-18.47	Not found	1HG2	s
H1745	1745	0	33.861	62.571	-18.758	Not found	2HG2	s
H1746	1746	0	33.355	63.873	-19.862	Not found	3HG2	s
H1747	1747	0	31.423	61.094	-21.603	Not found	HA	s
H1748	1748	0	30.7	59.692	-18.203	Not found	1HD	s
H1749	1749	0	29.231	60.669	-18.209	Not found	2HD	s
H1750	1750	0	31.097	58.778	-21.14	Not found	1HB	s
H1751	1751	0	29.546	59.092	-22.013	Not found	2HB	s
H1752	1752	0	29.522	58.114	-19.468	Not found	1HG	s
H1753	1753	0	28.343	59.308	-20.058	Not found	2HG	s
H1754	1754	0	28.2	61.171	-19.791	Not found	H	s
H1755	1755	0	26.636	62.096	-21.811	Not found	HA	s
H1756	1756	0	25.851	61.336	-19.502	Not found	1HB	s
H1757	1757	0	25.097	62.85	-20.077	Not found	2HB	s
H1758	1758	0	27.292	62.648	-18.283	Not found	HG	s
H1759	1759	0	28.778	63.963	-19.724	Not found	H	s
H1760	1760	0	27.356	66.451	-20.564	Not found	HA	s
H1761	1761	0	30.162	66.245	-19.315	Not found	1HB	s
H1762	1762	0	29.255	67.738	-19.642	Not found	2HB	s
H1763	1763	0	28.369	65.408	-17.823	Not found	1HG	s
H1764	1764	0	27.422	66.893	-18.133	Not found	2HG	s
H1765	1765	0	30.197	66.766	-16.756	Not found	1HD	s
H1766	1766	0	29.239	68.28	-17.104	Not found	2HD	s
H1767	1767	0	27.663	66.199	-15.581	Not found	HE	s
H1768	1768	0	30.219	68.837	-15.362	Not found	1HH1	s
H1769	1769	0	29.821	69.145	-13.63	Not found	2HH1	s
H1770	1770	0	28.106	67.904	-12.461	Not found	1HH2	s
H1771	1771	0	27.176	66.636	-13.393	Not found	2HH2	s
H1772	1772	0	30.605	66.845	-23.719	Not found	HA	s
H1773	1773	0	31.349	65.002	-20.529	Not found	1HD	s
H1774	1774	0	31.217	66.72	-20.892	Not found	2HD	s
H1775	1775	0	32.562	65.747	-24.446	Not found	1HB	s
H1776	1776	0	32.027	64.188	-23.797	Not found	2HB	s
H1777	1777	0	33.301	65.049	-21.856	Not found	1HG	s
H1778	1778	0	32.913	66.75	-22.301	Not found	2HG	s
H1779	1779	0	28.77	63.723	-23.582	Not found	H	s
H1780	1780	0	28.699	63.521	-26.487	Not found	HA	s
H1781	1781	0	27.942	61.757	-24.842	Not found	1HB	s
H1782	1782	0	26.424	62.712	-24.555	Not found	2HB	s
H1783	1783	0	27.5	61.318	-27.094	Not found	1HG	s
H1784	1784	0	26.298	62.602	-27.238	Not found	2HG	s
H1785	1785	0	25.738	59.904	-26.939	Not found	1HD	s
H1786	1786	0	25.541	60.41	-25.276	Not found	2HD	s
H1787	1787	0	24.156	61.645	-27.824	Not found	HE	s
H1788	1788	0	24.206	60.949	-24.226	Not found	1HH1	s
H1789	1789	0	22.523	61.541	-23.987	Not found	2HH1	s
H1790	1790	0	21.998	62.376	-27.542	Not found	1HH2	s
H1791	1791	0	21.245	62.413	-25.88	Not found	2HH2	s
H1792	1792	0	26.742	65.129	-23.968	Not found	H	s
H1793	1793	0	24.565	65.872	-25.646	Not found	HA	s
H1794	1794	0	24.113	67.76	-24.156	Not found	HB	s
H1795	1795	0	26.609	67.177	-22.927	Not found	HG1	s
H1796	1796	0	24.866	66.085	-21.921	Not found	1HG2	s
H1797	1797	0	24.63	64.938	-23.293	Not found	2HG2	s
H1798	1798	0	23.34	66.057	-22.826	Not found	3HG2	s
H1799	1799	0	27.537	67.743	-24.942	Not found	H	s
H1800	1800	0	26.826	69.892	-26.801	Not found	HA	s
H1801	1801	0	29.671	69.074	-25.873	Not found	1HB	s
H1802	1802	0	28.594	70.254	-25.062	Not found	2HB	s
H1803	1803	0	29.227	70.603	-26.701	Not found	3HB	s
H1804	1804	0	28.713	66.847	-27.17	Not found	H	s
H1805	1805	0	29.863	67.705	-29.761	Not found	HA	s
H1806	1806	0	30.398	65.253	-30.055	Not found	1HB	s
H1807	1807	0	29.508	64.869	-28.557	Not found	2HB	s
H1808	1808	0	31.949	64.997	-28.135	Not found	1HG	s
H1809	1809	0	31.116	66.291	-27.242	Not found	2HG	s
H1810	1810	0	32.566	66.662	-29.903	Not found	1HD	s
H1811	1811	0	31.72	67.967	-29.042	Not found	2HD	s
H1812	1812	0	34.273	67.934	-28.627	Not found	1HE	s
H1813	1813	0	33.947	66.339	-27.768	Not found	2HE	s
H1814	1814	0	33.902	68.633	-26.427	Not found	1HZ	s
H1815	1815	0	32.887	67.282	-26.069	Not found	2HZ	s
H1816	1816	0	32.334	68.573	-26.963	Not found	3HZ	s
H1817	1817	0	26.903	66.111	-28.639	Not found	H	s
H1818	1818	0	26.294	64.812	-31.16	Not found	HA	s
H1819	1819	0	25.029	64.286	-29.061	Not found	1HB	s
H1820	1820	0	24.347	65.936	-29.032	Not found	2HB	s
H1821	1821	0	23.958	63.87	-31.294	Not found	1HG	s
H1822	1822	0	23.26	65.511	-31.272	Not found	2HG	s
H1823	1823	0	22.592	63.354	-29.183	Not found	1HD	s
H1824	1824	0	21.895	64.993	-29.229	Not found	2HD	s
H1825	1825	0	20.577	64.398	-31.209	Not found	HE	s
H1826	1826	0	23.184	61.878	-30.416	Not found	1HH1	s
H1827	1827	0	22.369	60.661	-31.443	Not found	2HH1	s
H1828	1828	0	20.354	61.122	-32.671	Not found	1HH2	s
H1829	1829	0	19.602	62.784	-32.523	Not found	2HH2	s
H1830	1830	0	25.889	68.121	-29.839	Not found	H	s
H1831	1831	0	23.941	68.9	-31.908	Not found	HA	s
H1832	1832	0	26.034	70.757	-30.607	Not found	1HB	s
H1833	1833	0	24.521	70.289	-29.789	Not found	2HB	s
H1834	1834	0	24.404	71.46	-32.619	Not found	1HG	s
H1835	1835	0	23.133	71.379	-31.398	Not found	2HG	s
H1836	1836	0	25.088	72.893	-30.069	Not found	1HD	s
H1837	1837	0	23.65	73.552	-30.92	Not found	2HD	s
H1838	1838	0	25.106	73.558	-33.132	Not found	HE	s
H1839	1839	0	27.594	75.28	-30.325	Not found	1HH1	s
H1840	1840	0	26.323	74.193	-29.687	Not found	2HH1	s
H1841	1841	0	27.879	75.76	-32.672	Not found	1HH2	s
H1842	1842	0	26.752	74.928	-33.848	Not found	2HH2	s
H1843	1843	0	27.496	68.689	-31.671	Not found	H	s
H1844	1844	0	27.907	70.526	-34.002	Not found	HA	s
H1845	1845	0	29.793	68.576	-32.608	Not found	HB	s
H1846	1846	0	31.513	69.719	-33.977	Not found	1HG2	s
H1847	1847	0	30.256	69.236	-35.282	Not found	2HG2	s
H1848	1848	0	30.346	70.822	-34.626	Not found	3HG2	s
H1849	1849	0	29.617	71.638	-32.467	Not found	1HG1	s
H1850	1850	0	28.916	70.537	-31.257	Not found	2HG1	s
H1851	1851	0	31.923	70.74	-31.948	Not found	1HD1	s
H1852	1852	0	31.214	69.542	-30.817	Not found	2HD1	s
H1853	1853	0	31.112	71.294	-30.45	Not found	3HD1	s
H1854	1854	0	27.91	66.907	-33.375	Not found	H	s
H1855	1855	0	27.59	66.664	-36.324	Not found	HA	s
H1856	1856	0	30.107	66.459	-36.233	Not found	1HB	s
H1857	1857	0	29.269	64.985	-36.688	Not found	2HB	s
H1858	1858	0	31.059	64.397	-35.159	Not found	1HG	s
H1859	1859	0	29.506	64.032	-34.386	Not found	2HG	s
H1860	1860	0	31.226	65.2	-32.826	Not found	1HD	s
H1861	1861	0	29.638	65.957	-32.876	Not found	2HD	s
H1862	1862	0	30.507	67.694	-34.382	Not found	HE	s
H1863	1863	0	33.955	65.82	-35.125	Not found	1HH1	s
H1864	1864	0	32.79	64.921	-34.11	Not found	2HH1	s
H1865	1865	0	33.942	68.176	-35.247	Not found	1HH2	s
H1866	1866	0	32.305	68.867	-35.425	Not found	2HH2	s
H1867	1867	0	27.377	64.052	-36.733	Not found	H	s
H1868	1868	0	25.497	63.32	-34.527	Not found	HA	s
H1869	1869	0	24.241	61.974	-36.13	Not found	1HB	s
H1870	1870	0	24.159	63.692	-36.564	Not found	2HB	s
H1871	1871	0	26.031	63.265	-38.276	Not found	HG	s
H1872	1872	0	24.438	62.434	-39.993	Not found	1HD2	s
H1873	1873	0	23.306	61.912	-38.703	Not found	2HD2	s
H1874	1874	0	23.684	63.653	-38.918	Not found	3HD2	s
H1875	1875	0	26.858	61.001	-37.426	Not found	1HD1	s
H1876	1876	0	25.274	60.305	-37.786	Not found	2HD1	s
H1877	1877	0	26.291	60.894	-39.12	Not found	3HD1	s
H1878	1878	0	45.136	37.689	-48.246	Not found	HG	s
H1879	1879	0	38.357	41.001	-34.712	Not found	HG	s
H1880	1880	0	38.371	43.054	-34.51	Not found	HG	s
H1881	1881	0	29.825	63.621	-40.303	Not found	HG	s
