# Supplementary material for: Modeling of Molecular Interaction between Apoptin, BCR-Abl and CrkL - An Alternative Approach to Conventional Rational Drug Design
Source: PLoS One. 2012 Jan 10;7(1):e28395. doi: 10.1371/journal.pone.0028395 (PMC3254606; doi:10.1371/journal.pone.0028395)
Supplement: Coordinate S3 — Apoptin structure coordinates. (TXT) [file pone.0028395.s003.txt]

Molgroups	ID	Name	Residue Sequence Number	PDB Residue Name	Group Type	Residue Code	Chain ID
1	1	MET1	1	MET	AA	M	A
2	2	ASN2	2	ASN	AA	N	A
3	3	ALA3	3	ALA	AA	A	A
4	4	LEU4	4	LEU	AA	L	A
5	5	GLN5	5	GLN	AA	Q	A
6	6	GLU6	6	GLU	AA	E	A
7	7	ASP7	7	ASP	AA	D	A
8	8	THR8	8	THR	AA	T	A
9	9	PRO9	9	PRO	AA	P	A
10	10	PRO10	10	PRO	AA	P	A
11	11	GLY11	11	GLY	AA	G	A
12	12	PRO12	12	PRO	AA	P	A
13	13	SER13	13	SER	AA	S	A
14	14	THR14	14	THR	AA	T	A
15	15	VAL15	15	VAL	AA	V	A
16	16	PHE16	16	PHE	AA	F	A
17	17	ARG17	17	ARG	AA	R	A
18	18	PRO18	18	PRO	AA	P	A
19	19	PRO19	19	PRO	AA	P	A
20	20	THR20	20	THR	AA	T	A
21	21	SER21	21	SER	AA	S	A
22	22	SER22	22	SER	AA	S	A
23	23	ARG23	23	ARG	AA	R	A
24	24	PRO24	24	PRO	AA	P	A
25	25	LEU25	25	LEU	AA	L	A
26	26	GLU26	26	GLU	AA	E	A
27	27	THR27	27	THR	AA	T	A
28	28	PRO28	28	PRO	AA	P	A
29	29	HIS29	29	HIS	AA	H	A
30	30	CYS30	30	CYS	AA	C	A
31	31	ARG31	31	ARG	AA	R	A
32	32	GLU32	32	GLU	AA	E	A
33	33	ILE33	33	ILE	AA	I	A
34	34	ARG34	34	ARG	AA	R	A
35	35	ILE35	35	ILE	AA	I	A
36	36	GLY36	36	GLY	AA	G	A
37	37	ILE37	37	ILE	AA	I	A
38	38	ALA38	38	ALA	AA	A	A
39	39	GLY39	39	GLY	AA	G	A
40	40	ILE40	40	ILE	AA	I	A
41	41	THR41	41	THR	AA	T	A
42	42	ILE42	42	ILE	AA	I	A
43	43	THR43	43	THR	AA	T	A
44	44	LEU44	44	LEU	AA	L	A
45	45	SER45	45	SER	AA	S	A
46	46	LEU46	46	LEU	AA	L	A
47	47	CYS47	47	CYS	AA	C	A
48	48	GLY48	48	GLY	AA	G	A
49	49	CYS49	49	CYS	AA	C	A
50	50	ALA50	50	ALA	AA	A	A
51	51	ASN51	51	ASN	AA	N	A
52	52	ALA52	52	ALA	AA	A	A
53	53	ARG53	53	ARG	AA	R	A
54	54	ALA54	54	ALA	AA	A	A
55	55	PRO55	55	PRO	AA	P	A
56	56	THR56	56	THR	AA	T	A
57	57	LEU57	57	LEU	AA	L	A
58	58	ARG58	58	ARG	AA	R	A
59	59	SER59	59	SER	AA	S	A
60	60	ALA60	60	ALA	AA	A	A
61	61	THR61	61	THR	AA	T	A
62	62	ALA62	62	ALA	AA	A	A
63	63	ASP63	63	ASP	AA	D	A
64	64	ASN64	64	ASN	AA	N	A
65	65	SER65	65	SER	AA	S	A
66	66	GLU66	66	GLU	AA	E	A
67	67	SER67	67	SER	AA	S	A
68	68	THR68	68	THR	AA	T	A
69	69	GLY69	69	GLY	AA	G	A
70	70	PHE70	70	PHE	AA	F	A
71	71	LYS71	71	LYS	AA	K	A
72	72	ASN72	72	ASN	AA	N	A
73	73	VAL73	73	VAL	AA	V	A
74	74	PRO74	74	PRO	AA	P	A
75	75	ASP75	75	ASP	AA	D	A
76	76	LEU76	76	LEU	AA	L	A
77	77	ARG77	77	ARG	AA	R	A
78	78	THR78	78	THR	AA	T	A
79	79	ASP79	79	ASP	AA	D	A
80	80	GLN80	80	GLN	AA	Q	A
81	81	PRO81	81	PRO	AA	P	A
82	82	LYS82	82	LYS	AA	K	A
83	83	PRO83	83	PRO	AA	P	A
84	84	PRO84	84	PRO	AA	P	A
85	85	SER85	85	SER	AA	S	A
86	86	LYS86	86	LYS	AA	K	A
87	87	LYS87	87	LYS	AA	K	A
88	88	ARG88	88	ARG	AA	R	A
89	89	SER89	89	SER	AA	S	A
90	90	CYS90	90	CYS	AA	C	A
91	91	ASP91	91	ASP	AA	D	A
92	92	PRO92	92	PRO	AA	P	A
93	93	SER93	93	SER	AA	S	A
94	94	GLU94	94	GLU	AA	E	A
95	95	TYR95	95	TYR	AA	Y	A
96	96	ARG96	96	ARG	AA	R	A
97	97	VAL97	97	VAL	AA	V	A
98	98	SER98	98	SER	AA	S	A
99	99	GLU99	99	GLU	AA	E	A
100	100	LEU100	100	LEU	AA	L	A
101	101	LYS101	101	LYS	AA	K	A
102	102	GLU102	102	GLU	AA	E	A
103	103	SER103	103	SER	AA	S	A
104	104	LEU104	104	LEU	AA	L	A
105	105	ILE105	105	ILE	AA	I	A
106	106	THR106	106	THR	AA	T	A
107	107	THR107	107	THR	AA	T	A
108	108	THR108	108	THR	AA	T	A
109	109	PRO109	109	PRO	AA	P	A
110	110	SER110	110	SER	AA	S	A
111	111	ARG111	111	ARG	AA	R	A
112	112	PRO112	112	PRO	AA	P	A
113	113	ARG113	113	ARG	AA	R	A
114	114	THR114	114	THR	AA	T	A
115	115	ALA115	115	ALA	AA	A	A
116	116	LYS116	116	LYS	AA	K	A
117	117	ARG117	117	ARG	AA	R	A
118	118	ARG118	118	ARG	AA	R	A
119	119	ILE119	119	ILE	AA	I	A
120	120	ARG120	120	ARG	AA	R	A
121	121	LEU121	121	LEU	AA	L	A
