# Supplementary material for: Modeling of Molecular Interaction between Apoptin, BCR-Abl and CrkL - An Alternative Approach to Conventional Rational Drug Design
Source: PLoS One. 2012 Jan 10;7(1):e28395. doi: 10.1371/journal.pone.0028395 (PMC3254606; doi:10.1371/journal.pone.0028395)
Supplement: Coordinate S4 — Coordinates of Apoptin docking to BcrAbl. (TXT) [file pone.0028395.s004.txt]

Bond List	ID	Type
N1-C2	1	single
N1-H9	2	single
N1-H10	3	single
N1-H11	4	single
C2-C3	5	single
C2-C5	6	single
C3-O4	7	double
C3-N12	8	single
C5-C6	9	single
C6-S7	10	single
S7-C8	11	single
N12-C13	12	single
N12-H16	13	single
C13-C14	14	single
C14-O15	15	double
C14-N17	16	single
N17-C18	17	single
N17-C23	18	single
C18-C19	19	single
C18-C21	20	single
C19-O20	21	double
C19-N24	22	single
C21-C22	23	single
C22-C23	24	single
N24-C25	25	single
N24-H30	26	single
C25-C26	27	single
C25-C28	28	single
C26-O27	29	double
C26-N32	30	single
C28-O29	31	single
O29-H31	32	single
N32-C33	33	single
N32-H41	34	single
C33-C34	35	single
C33-C36	36	single
C34-O35	37	double
C34-N42	38	single
C36-C37	39	single
C37-C38	40	single
C38-O39	41	double
C38-O40	42	single
N42-C43	43	single
N42-H50	44	single
C43-C44	45	single
C43-C46	46	single
C44-O45	47	double
C44-N51	48	single
C46-C47	49	single
C47-N49	50	single
C47-O48	51	double
N51-C52	52	single
N51-H59	53	single
C52-C53	54	single
C52-C55	55	single
C53-O54	56	double
C53-N60	57	single
C55-C56	58	single
C56-O57	59	double
C56-O58	60	single
N60-C61	61	single
N60-C66	62	single
C61-C62	63	single
C61-C64	64	single
C62-O63	65	double
C62-N67	66	single
C64-C65	67	single
C65-C66	68	single
N67-C68	69	single
N67-H75	70	single
C68-C69	71	single
C68-C71	72	single
C69-O70	73	double
C69-N76	74	single
C71-C72	75	single
C72-N74	76	single
C72-O73	77	double
N76-C77	78	single
N76-H84	79	single
C77-C78	80	single
C77-C80	81	single
C78-O79	82	double
C78-N85	83	single
C80-C81	84	single
C81-C82	85	single
C81-C83	86	single
N85-C86	87	single
N85-H96	88	single
C86-C87	89	single
C86-C89	90	single
C87-O88	91	double
C87-N97	92	single
C89-C90	93	single
C90-C91	94	double
C90-C92	95	single
C91-C93	96	single
C92-C94	97	double
C93-C95	98	double
C94-C95	99	single
N97-C98	100	single
N97-H104	101	single
C98-C99	102	single
C98-C101	103	single
C99-O100	104	double
C99-N105	105	single
C101-C102	106	single
C101-C103	107	single
N105-C106	108	single
N105-H110	109	single
C106-C107	110	single
C106-C109	111	single
C107-O108	112	double
C107-N111	113	single
N111-C112	114	single
N111-H119	115	single
C112-C113	116	single
C112-C115	117	single
C113-O114	118	double
C113-N120	119	single
C115-C116	120	single
C116-C117	121	single
C116-C118	122	single
N120-C121	123	single
N120-H132	124	single
C121-C122	125	single
C121-C124	126	single
C122-O123	127	double
C122-N134	128	single
C124-C125	129	single
C125-C126	130	double
C125-C127	131	single
C126-C128	132	single
C127-C129	133	double
C128-C130	134	double
C129-C130	135	single
C130-O131	136	single
O131-H133	137	single
N134-C135	138	single
N134-H142	139	single
C135-C136	140	single
C135-C138	141	single
C136-O137	142	double
C136-N143	143	single
C138-C139	144	single
C139-O140	145	double
C139-O141	146	single
N143-C144	147	single
N143-H154	148	single
C144-C145	149	single
C144-C147	150	single
C145-O146	151	double
C145-N155	152	single
C147-C148	153	single
C148-C149	154	double
C148-C150	155	single
C149-C151	156	single
C150-C152	157	double
C151-C153	158	double
C152-C153	159	single
N155-C156	160	single
N155-H162	161	single
C156-C157	162	single
C156-C159	163	single
C157-O158	164	double
C157-N163	165	single
C159-C160	166	single
C159-C161	167	single
N163-C164	168	single
N163-H168	169	single
C164-C165	170	single
C164-C167	171	single
C165-O166	172	double
C165-N169	173	single
N169-C170	174	single
N169-H175	175	single
C170-C171	176	single
C170-C173	177	single
C171-O172	178	double
C171-N177	179	single
C173-O174	180	single
O174-H176	181	single
N177-C178	182	single
N177-H181	183	single
C178-C179	184	single
C179-O180	185	double
C179-N182	186	single
N182-C183	187	single
N182-H190	188	single
C183-C184	189	single
C183-C186	190	single
C184-O185	191	double
C184-N191	192	single
C186-C187	193	single
C187-O188	194	double
C187-O189	195	single
N191-C192	196	single
N191-H199	197	single
C192-C193	198	single
C192-C195	199	single
C193-O194	200	double
C193-N200	201	single
C195-C196	202	single
C196-N198	203	single
C196-O197	204	double
N200-C201	205	single
N200-H207	206	single
C201-C202	207	single
C201-C204	208	single
C202-O203	209	double
C202-N209	210	single
C204-O205	211	single
C204-C206	212	single
O205-H208	213	single
N209-C210	214	single
N209-H217	215	single
C210-C211	216	single
C210-C213	217	single
C211-O212	218	double
C211-N218	219	single
C213-C214	220	single
C214-C215	221	single
C214-C216	222	single
N218-C219	223	single
N218-H224	224	single
C219-C220	225	single
C219-C222	226	single
C220-O221	227	double
C220-N226	228	single
C222-O223	229	single
O223-H225	230	single
N226-C227	231	single
N226-H234	232	single
C227-C228	233	single
C227-C230	234	single
C228-O229	235	double
C228-N235	236	single
C230-C231	237	single
C230-C232	238	single
C231-C233	239	single
N235-C236	240	single
N235-H242	241	single
C236-C237	242	single
C236-C239	243	single
C237-O238	244	double
C237-N244	245	single
C239-O240	246	single
C239-C241	247	single
O240-H243	248	single
N244-C245	249	single
N244-H253	250	single
C245-C246	251	single
C245-C248	252	single
C246-O247	253	double
C246-N257	254	single
C248-C249	255	single
C249-C250	256	single
C250-C251	257	single
C251-N252	258	single
N252-H254	259	single
N252-H255	260	single
N252-H256	261	single
N257-C258	262	single
N257-H261	263	single
C258-C259	264	single
C259-O260	265	double
C259-N262	266	single
N262-C263	267	single
N262-H271	268	single
C263-C264	269	single
C263-C266	270	single
C264-O265	271	double
C264-N272	272	single
C266-C267	273	single
C267-C268	274	single
C268-O269	275	double
C268-O270	276	single
N272-C273	277	single
N272-H281	278	single
C273-C274	279	single
C273-C276	280	single
C274-O275	281	double
C274-N285	282	single
C276-C277	283	single
C277-C278	284	single
C278-C279	285	single
C279-N280	286	single
N280-H282	287	single
N280-H283	288	single
N280-H284	289	single
N285-C286	290	single
N285-H293	291	single
C286-C287	292	single
C286-C289	293	single
C287-O288	294	double
C287-N294	295	single
C289-C290	296	single
C290-C291	297	single
C290-C292	298	single
N294-C295	299	single
N294-H305	300	single
C295-C296	301	single
C295-C298	302	single
C296-O297	303	double
C296-N311	304	single
C298-C299	305	single
C299-C300	306	single
C300-N301	307	single
N301-C302	308	single
N301-H306	309	single
C302-N303	310	single
C302-N304	311	double
N303-H307	312	single
N303-H308	313	single
N304-H309	314	single
N304-H310	315	single
N311-C312	316	single
N311-H318	317	single
C312-C313	318	single
C312-C315	319	single
C313-O314	320	double
C313-N319	321	single
C315-C316	322	single
C315-C317	323	single
N319-C320	324	single
N319-H327	325	single
C320-C321	326	single
C320-C323	327	single
C321-O322	328	double
C321-N328	329	single
C323-C324	330	single
C324-C325	331	single
C324-C326	332	single
N328-C329	333	single
N328-H332	334	single
C329-C330	335	single
C330-O331	336	double
C330-N333	337	single
N333-C334	338	single
N333-H345	339	single
C334-C335	340	single
C334-C337	341	single
C335-O336	342	double
C335-N347	343	single
C337-C338	344	single
C338-C339	345	double
C338-C340	346	single
C339-C341	347	single
C340-C342	348	double
C341-C343	349	double
C342-C343	350	single
C343-O344	351	single
O344-H346	352	single
N347-C348	353	single
N347-H355	354	single
C348-C349	355	single
C348-C351	356	single
C349-O350	357	double
C349-N356	358	single
C351-C352	359	single
C352-N354	360	single
C352-O353	361	double
N356-C357	362	single
N356-H366	363	single
C357-C358	364	single
C357-C360	365	single
C358-O359	366	double
C358-N368	367	single
C360-C361	368	single
C361-N362	369	single
C361-C363	370	double
N362-C364	371	double
C363-H2933	372	single
C363-N365	373	single
C364-N365	374	single
N368-C369	375	single
N368-H376	376	single
C369-C370	377	single
C369-C372	378	single
C370-O371	379	double
C370-N377	380	single
C372-C373	381	single
C373-N375	382	single
C373-O374	383	double
N377-C378	384	single
N377-H381	385	single
C378-C379	386	single
C379-O380	387	double
C379-N382	388	single
N382-C383	389	single
N382-H391	390	single
C383-C384	391	single
C383-C386	392	single
C384-O385	393	double
C384-N392	394	single
C386-C387	395	single
C387-C388	396	single
C388-O389	397	double
C388-O390	398	single
N392-C393	399	single
N392-H406	400	single
C393-C394	401	single
C393-C396	402	single
C394-O395	403	double
C394-N408	404	single
C396-C397	405	single
C397-C398	406	double
C397-C399	407	single
C398-N400	408	single
C399-C401	409	double
C399-C402	410	single
N400-C401	411	single
N400-H407	412	single
C401-C403	413	single
C402-C404	414	double
C403-C405	415	double
C404-C405	416	single
N408-C409	417	single
N408-H414	418	single
C409-C410	419	single
C409-C412	420	single
C410-O411	421	double
C410-N415	422	single
C412-S413	423	single
N415-C416	424	single
N415-H424	425	single
C416-C417	426	single
C416-C419	427	single
C417-O418	428	double
C417-N425	429	single
C419-C420	430	single
C420-C421	431	single
C421-O422	432	double
C421-O423	433	single
N425-C426	434	single
N425-H430	435	single
C426-C427	436	single
C426-C429	437	single
C427-O428	438	double
C427-N431	439	single
N431-C432	440	single
N431-H440	441	single
C432-C433	442	single
C432-C435	443	single
C433-O434	444	double
C433-N441	445	single
C435-C436	446	single
C436-C437	447	single
C437-N439	448	single
C437-O438	449	double
N441-C442	450	single
N441-H448	451	single
C442-C443	452	single
C442-C445	453	single
C443-O444	454	double
C443-N450	455	single
C445-O446	456	single
C445-C447	457	single
O446-H449	458	single
N450-C451	459	single
N450-H459	460	single
C451-C452	461	single
C451-C454	462	single
C452-O453	463	double
C452-N463	464	single
C454-C455	465	single
C455-C456	466	single
C456-C457	467	single
C457-N458	468	single
N458-H460	469	single
N458-H461	470	single
N458-H462	471	single
N463-C464	472	single
N463-H471	473	single
C464-C465	474	single
C464-C467	475	single
C465-O466	476	double
C465-N472	477	single
C467-C468	478	single
C468-N470	479	single
C468-O469	480	double
N472-C473	481	single
N472-H476	482	single
C473-C474	483	single
C474-O475	484	double
C474-N477	485	single
N477-C478	486	single
N477-H486	487	single
C478-C479	488	single
C478-C481	489	single
C479-O480	490	double
C479-N487	491	single
C481-C482	492	single
C482-C483	493	single
C483-N485	494	single
C483-O484	495	double
N487-C488	496	single
N487-H491	497	single
C488-C489	498	single
C489-O490	499	double
C489-N492	500	single
N492-C493	501	single
N492-H506	502	single
C493-C494	503	single
C493-C496	504	single
C494-O495	505	double
C494-N508	506	single
C496-C497	507	single
C497-C498	508	double
C497-C499	509	single
C498-N500	510	single
C499-C501	511	double
C499-C502	512	single
N500-C501	513	single
N500-H507	514	single
C501-C503	515	single
C502-C504	516	double
C503-C505	517	double
C504-C505	518	single
N508-C509	519	single
N508-H515	520	single
C509-C510	521	single
C509-C512	522	single
C510-O511	523	double
C510-N516	524	single
C512-C513	525	single
C512-C514	526	single
N516-C517	527	single
N516-C522	528	single
C517-C518	529	single
C517-C520	530	single
C518-O519	531	double
C518-N523	532	single
C520-C521	533	single
C521-C522	534	single
N523-C524	535	single
N523-H529	536	single
C524-C525	537	single
C524-C527	538	single
C525-O526	539	double
C525-N531	540	single
C527-O528	541	single
O528-H530	542	single
N531-C532	543	single
N531-H539	544	single
C532-C533	545	single
C532-C535	546	single
C533-O534	547	double
C533-N540	548	single
C535-C536	549	single
C536-N538	550	single
C536-O537	551	double
N540-C541	552	single
N540-H552	553	single
C541-C542	554	single
C541-C544	555	single
C542-O543	556	double
C542-N554	557	single
C544-C545	558	single
C545-C546	559	double
C545-C547	560	single
C546-C548	561	single
C547-C549	562	double
C548-C550	563	double
C549-C550	564	single
C550-O551	565	single
O551-H553	566	single
N554-C555	567	single
N554-H562	568	single
C555-C556	569	single
C555-C558	570	single
C556-O557	571	double
C556-N563	572	single
C558-C559	573	single
C558-C560	574	single
C559-C561	575	single
N563-C564	576	single
N563-H570	577	single
C564-C565	578	single
C564-C567	579	single
C565-O566	580	double
C565-N572	581	single
C567-O568	582	single
C567-C569	583	single
O568-H571	584	single
N572-C573	585	single
N572-C578	586	single
C573-C574	587	single
C573-C576	588	single
C574-O575	589	double
C574-N579	590	single
C576-C577	591	single
C577-C578	592	single
N579-C580	593	single
N579-H586	594	single
C580-C581	595	single
C580-C583	596	single
C581-O582	597	double
C581-N587	598	single
C583-C584	599	single
C583-C585	600	single
N587-C588	601	single
N587-H595	602	single
C588-C589	603	single
C588-C591	604	single
C589-O590	605	double
C589-N596	606	single
C591-C592	607	single
C592-N594	608	single
C592-O593	609	double
N596-C597	610	single
N596-H602	611	single
C597-C598	612	single
C597-C600	613	single
C598-O599	614	double
C598-N604	615	single
C600-O601	616	single
O601-H603	617	single
N604-C605	618	single
N604-H612	619	single
C605-C606	620	single
C605-C608	621	single
C606-O607	622	double
C606-N613	623	single
C608-C609	624	single
C609-C610	625	single
C609-C611	626	single
N613-C614	627	single
N613-H622	628	single
C614-C615	629	single
C614-C617	630	single
C615-O616	631	double
C615-N623	632	single
C617-C618	633	single
C618-C619	634	single
C619-O620	635	double
C619-O621	636	single
N623-C624	637	single
N623-H632	638	single
C624-C625	639	single
C624-C627	640	single
C625-O626	641	double
C625-N636	642	single
C627-C628	643	single
C628-C629	644	single
C629-C630	645	single
C630-N631	646	single
N631-H633	647	single
N631-H634	648	single
N631-H635	649	single
N636-C637	650	single
N636-H646	651	single
C637-C638	652	single
C637-C640	653	single
C638-O639	654	double
C638-N648	655	single
C640-C641	656	single
C641-N642	657	single
C641-C643	658	double
N642-C644	659	double
C643-H3108	660	single
C643-N645	661	single
C644-N645	662	single
N648-C649	663	single
N648-H654	664	single
C649-C650	665	single
C649-C652	666	single
C650-O651	667	double
C650-N656	668	single
C652-O653	669	single
O653-H655	670	single
N656-C657	671	single
N656-H670	672	single
C657-C658	673	single
C657-C660	674	single
C658-O659	675	double
C658-N672	676	single
C660-C661	677	single
C661-C662	678	double
C661-C663	679	single
C662-N664	680	single
C663-C665	681	double
C663-C666	682	single
N664-C665	683	single
N664-H671	684	single
C665-C667	685	single
C666-C668	686	double
C667-C669	687	double
C668-C669	688	single
N672-C673	689	single
N672-H684	690	single
C673-C674	691	single
C673-C676	692	single
C674-O675	693	double
C674-N686	694	single
C676-C677	695	single
C677-C678	696	double
C677-C679	697	single
C678-C680	698	single
C679-C681	699	double
C680-C682	700	double
C681-C682	701	single
C682-O683	702	single
O683-H685	703	single
N686-C687	704	single
N686-H696	705	single
C687-C688	706	single
C687-C690	707	single
C688-O689	708	double
C688-N698	709	single
C690-C691	710	single
C691-N692	711	single
C691-C693	712	double
N692-C694	713	double
C693-H3132	714	single
C693-N695	715	single
C694-N695	716	single
N698-C699	717	single
N698-H702	718	single
C699-C700	719	single
C700-O701	720	double
C700-N703	721	single
N703-C704	722	single
N703-C709	723	single
C704-C705	724	single
C704-C707	725	single
C705-O706	726	double
C705-N710	727	single
C707-C708	728	single
C708-C709	729	single
N710-C711	730	single
N710-H717	731	single
C711-C712	732	single
C711-C714	733	single
C712-O713	734	double
C712-N718	735	single
C714-C715	736	single
C714-C716	737	single
N718-C719	738	single
N718-H724	739	single
C719-C720	740	single
C719-C722	741	single
C720-O721	742	double
C720-N726	743	single
C722-O723	744	single
O723-H725	745	single
N726-C727	746	single
N726-H737	747	single
C727-C728	748	single
C727-C730	749	single
C728-O729	750	double
C728-N743	751	single
C730-C731	752	single
C731-C732	753	single
C732-N733	754	single
N733-C734	755	single
N733-H738	756	single
C734-N735	757	single
C734-N736	758	double
N735-H739	759	single
N735-H740	760	single
N736-H741	761	single
N736-H742	762	single
N743-C744	763	single
N743-H751	764	single
C744-C745	765	single
C744-C747	766	single
C745-O746	767	double
C745-N752	768	single
C747-C748	769	single
C748-N750	770	single
C748-O749	771	double
N752-C753	772	single
N752-H757	773	single
C753-C754	774	single
C753-C756	775	single
C754-O755	776	double
C754-N758	777	single
N758-C759	778	single
N758-H763	779	single
C759-C760	780	single
C759-C762	781	single
C760-O761	782	double
C760-N764	783	single
N764-C765	784	single
N764-H773	785	single
C765-C766	786	single
C765-C768	787	single
C766-O767	788	double
C766-N774	789	single
C768-C769	790	single
C769-C770	791	single
C770-O771	792	double
C770-O772	793	single
N774-C775	794	single
N774-H786	795	single
C775-C776	796	single
C775-C778	797	single
C776-O777	798	double
C776-N788	799	single
C778-C779	800	single
C779-C780	801	double
C779-C781	802	single
C780-C782	803	single
C781-C783	804	double
C782-C784	805	double
C783-C784	806	single
C784-O785	807	single
O785-H787	808	single
N788-C789	809	single
N788-H796	810	single
C789-C790	811	single
C789-C792	812	single
C790-O791	813	double
C790-N797	814	single
C792-C793	815	single
C793-C794	816	single
C793-C795	817	single
N797-C798	818	single
N797-H805	819	single
C798-C799	820	single
C798-C801	821	single
C799-O800	822	double
C799-N806	823	single
C801-C802	824	single
C802-C803	825	single
C802-C804	826	single
N806-C807	827	single
N806-H812	828	single
C807-C808	829	single
C807-C810	830	single
C808-O809	831	double
C808-N814	832	single
C810-O811	833	single
O811-H813	834	single
N814-C815	835	single
N814-H820	836	single
C815-C816	837	single
C815-C818	838	single
C816-O817	839	double
C816-N822	840	single
C818-O819	841	single
O819-H821	842	single
N822-C823	843	single
N822-H826	844	single
C823-C824	845	single
C824-O825	846	double
C824-N827	847	single
N827-C828	848	single
N827-H835	849	single
C828-C829	850	single
C828-C831	851	single
C829-O830	852	double
C829-N836	853	single
C831-C832	854	single
C831-C833	855	single
C832-C834	856	single
N836-C837	857	single
N836-H844	858	single
C837-C838	859	single
C837-C840	860	single
C838-O839	861	double
C838-N845	862	single
C840-C841	863	single
C841-N843	864	single
C841-O842	865	double
N845-C846	866	single
N845-H849	867	single
C846-C847	868	single
C847-O848	869	double
C847-N850	870	single
N850-C851	871	single
N850-H856	872	single
C851-C852	873	single
C851-C854	874	single
C852-O853	875	double
C852-N858	876	single
C854-O855	877	single
O855-H857	878	single
N858-C859	879	single
N858-H869	880	single
C859-C860	881	single
C859-C862	882	single
C860-O861	883	double
C860-N870	884	single
C862-C863	885	single
C863-C864	886	double
C863-C865	887	single
C864-C866	888	single
C865-C867	889	double
C866-C868	890	double
C867-C868	891	single
N870-C871	892	single
N870-H878	893	single
C871-C872	894	single
C871-C874	895	single
C872-O873	896	double
C872-N879	897	single
C874-C875	898	single
C875-C876	899	single
C875-C877	900	single
N879-C880	901	single
N879-H886	902	single
C880-C881	903	single
C880-C883	904	single
C881-O882	905	double
C881-N887	906	single
C883-C884	907	single
C883-C885	908	single
N887-C888	909	single
N887-H898	910	single
C888-C889	911	single
C888-C891	912	single
C889-O890	913	double
C889-N904	914	single
C891-C892	915	single
C892-C893	916	single
C893-N894	917	single
N894-C895	918	single
N894-H899	919	single
C895-N896	920	single
C895-N897	921	double
N896-H900	922	single
N896-H901	923	single
N897-H902	924	single
N897-H903	925	single
N904-C905	926	single
N904-H913	927	single
C905-C906	928	single
C905-C908	929	single
C906-O907	930	double
C906-N914	931	single
C908-C909	932	single
C909-C910	933	single
C910-O911	934	double
C910-O912	935	single
N914-C915	936	single
N914-H920	937	single
C915-C916	938	single
C915-C918	939	single
C916-O917	940	double
C916-N922	941	single
C918-O919	942	single
O919-H921	943	single
N922-C923	944	single
N922-H931	945	single
C923-C924	946	single
C923-C926	947	single
C924-O925	948	double
C924-N932	949	single
C926-C927	950	single
C927-C928	951	single
C928-O929	952	double
C928-O930	953	single
N932-C933	954	single
N932-H938	955	single
C933-C934	956	single
C933-C936	957	single
C934-O935	958	double
C934-N940	959	single
C936-O937	960	single
O937-H939	961	single
N940-C941	962	single
N940-H946	963	single
C941-C942	964	single
C941-C944	965	single
C942-O943	966	double
C942-N948	967	single
C944-O945	968	single
O945-H947	969	single
N948-C949	970	single
N948-C954	971	single
C949-C950	972	single
C949-C952	973	single
C950-O951	974	double
C950-N955	975	single
C952-C953	976	single
C953-C954	977	single
N955-C956	978	single
N955-H959	979	single
C956-C957	980	single
C957-O958	981	double
C957-N960	982	single
N960-C961	983	single
N960-H969	984	single
C961-C962	985	single
C961-C964	986	single
C962-O963	987	double
C962-N970	988	single
C964-C965	989	single
C965-C966	990	single
C966-N968	991	single
C966-O967	992	double
N970-C971	993	single
N970-H981	994	single
C971-C972	995	single
C971-C974	996	single
C972-O973	997	double
C972-N987	998	single
C974-C975	999	single
C975-C976	1000	single
C976-N977	1001	single
N977-C978	1002	single
N977-H982	1003	single
C978-N979	1004	single
C978-N980	1005	double
N979-H983	1006	single
N979-H984	1007	single
N980-H985	1008	single
N980-H986	1009	single
N987-C988	1010	single
N987-H993	1011	single
C988-C989	1012	single
C988-C991	1013	single
C989-O990	1014	double
C989-N995	1015	single
C991-O992	1016	single
O992-H994	1017	single
N995-C996	1018	single
N995-H1003	1019	single
C996-C997	1020	single
C996-C999	1021	single
C997-O998	1022	double
C997-N1004	1023	single
C999-C1000	1024	single
C999-C1001	1025	single
C1000-C1002	1026	single
N1004-C1005	1027	single
N1004-H1010	1028	single
C1005-C1006	1029	single
C1005-C1008	1030	single
C1006-O1007	1031	double
C1006-N1012	1032	single
C1008-O1009	1033	single
O1009-H1011	1034	single
N1012-C1013	1035	single
N1012-H1020	1036	single
C1013-C1014	1037	single
C1013-C1016	1038	single
C1014-O1015	1039	double
C1014-N1021	1040	single
C1016-C1017	1041	single
C1017-C1018	1042	single
C1017-C1019	1043	single
N1021-C1022	1044	single
N1021-H1032	1045	single
C1022-C1023	1046	single
C1022-C1025	1047	single
C1023-O1024	1048	double
C1023-N1038	1049	single
C1025-C1026	1050	single
C1026-C1027	1051	single
C1027-N1028	1052	single
N1028-C1029	1053	single
N1028-H1033	1054	single
C1029-N1030	1055	single
C1029-N1031	1056	double
N1030-H1034	1057	single
N1030-H1035	1058	single
N1031-H1036	1059	single
N1031-H1037	1060	single
N1038-C1039	1061	single
N1038-H1050	1062	single
C1039-C1040	1063	single
C1039-C1042	1064	single
C1040-O1041	1065	double
C1040-N1052	1066	single
C1042-C1043	1067	single
C1043-C1044	1068	double
C1043-C1045	1069	single
C1044-C1046	1070	single
C1045-C1047	1071	double
C1046-C1048	1072	double
C1047-C1048	1073	single
C1048-O1049	1074	single
O1049-H1051	1075	single
N1052-C1053	1076	single
N1052-H1061	1077	single
C1053-C1054	1078	single
C1053-C1056	1079	single
C1054-O1055	1080	double
C1054-N1062	1081	single
C1056-C1057	1082	single
C1057-C1058	1083	single
C1058-O1059	1084	double
C1058-O1060	1085	single
N1062-C1063	1086	single
N1062-H1066	1087	single
C1063-C1064	1088	single
C1064-O1065	1089	double
C1064-N1067	1090	single
N1067-C1068	1091	single
N1067-H1078	1092	single
C1068-C1069	1093	single
C1068-C1071	1094	single
C1069-O1070	1095	double
C1069-N1084	1096	single
C1071-C1072	1097	single
C1072-C1073	1098	single
C1073-N1074	1099	single
N1074-C1075	1100	single
N1074-H1079	1101	single
C1075-N1076	1102	single
C1075-N1077	1103	double
N1076-H1080	1104	single
N1076-H1081	1105	single
N1077-H1082	1106	single
N1077-H1083	1107	single
N1084-C1085	1108	single
N1084-H1091	1109	single
C1085-C1086	1110	single
C1085-C1088	1111	single
C1086-O1087	1112	double
C1086-N1092	1113	single
C1088-C1089	1114	single
C1088-C1090	1115	single
N1092-C1093	1116	single
N1092-H1104	1117	single
C1093-C1094	1118	single
C1093-C1096	1119	single
C1094-O1095	1120	double
C1094-N1106	1121	single
C1096-C1097	1122	single
C1097-C1098	1123	double
C1097-C1099	1124	single
C1098-C1100	1125	single
C1099-C1101	1126	double
C1100-C1102	1127	double
C1101-C1102	1128	single
C1102-O1103	1129	single
O1103-H1105	1130	single
N1106-C1107	1131	single
N1106-H1116	1132	single
C1107-C1108	1133	single
C1107-C1110	1134	single
C1108-O1109	1135	double
C1108-N1118	1136	single
C1110-C1111	1137	single
C1111-N1112	1138	single
C1111-C1113	1139	double
N1112-C1114	1140	double
C1113-H3382	1141	single
C1113-N1115	1142	single
C1114-N1115	1143	single
N1118-C1119	1144	single
N1118-H1130	1145	single
C1119-C1120	1146	single
C1119-C1122	1147	single
C1120-O1121	1148	double
C1120-N1132	1149	single
C1122-C1123	1150	single
C1123-C1124	1151	double
C1123-C1125	1152	single
C1124-C1126	1153	single
C1125-C1127	1154	double
C1126-C1128	1155	double
C1127-C1128	1156	single
C1128-O1129	1157	single
O1129-H1131	1158	single
N1132-C1133	1159	single
N1132-H1143	1160	single
C1133-C1134	1161	single
C1133-C1136	1162	single
C1134-O1135	1163	double
C1134-N1149	1164	single
C1136-C1137	1165	single
C1137-C1138	1166	single
C1138-N1139	1167	single
N1139-C1140	1168	single
N1139-H1144	1169	single
C1140-N1141	1170	single
C1140-N1142	1171	double
N1141-H1145	1172	single
N1141-H1146	1173	single
N1142-H1147	1174	single
N1142-H1148	1175	single
N1149-C1150	1176	single
N1149-H1157	1177	single
C1150-C1151	1178	single
C1150-C1153	1179	single
C1151-O1152	1180	double
C1151-N1158	1181	single
C1153-C1154	1182	single
C1153-C1155	1183	single
C1154-C1156	1184	single
N1158-C1159	1185	single
N1158-H1166	1186	single
C1159-C1160	1187	single
C1159-C1162	1188	single
C1160-O1161	1189	double
C1160-N1167	1190	single
C1162-C1163	1191	single
C1163-N1165	1192	single
C1163-O1164	1193	double
N1167-C1168	1194	single
N1167-H1174	1195	single
C1168-C1169	1196	single
C1168-C1171	1197	single
C1169-O1170	1198	double
C1169-N1176	1199	single
C1171-O1172	1200	single
C1171-C1173	1201	single
O1172-H1175	1202	single
N1176-C1177	1203	single
N1176-H1181	1204	single
C1177-C1178	1205	single
C1177-C1180	1206	single
C1178-O1179	1207	double
C1178-N1182	1208	single
N1182-C1183	1209	single
N1182-H1188	1210	single
C1183-C1184	1211	single
C1183-C1186	1212	single
C1184-O1185	1213	double
C1184-N1190	1214	single
C1186-O1187	1215	single
O1187-H1189	1216	single
N1190-C1191	1217	single
N1190-H1198	1218	single
C1191-C1192	1219	single
C1191-C1194	1220	single
C1192-O1193	1221	double
C1192-N1199	1222	single
C1194-C1195	1223	single
C1195-O1196	1224	double
C1195-O1197	1225	single
N1199-C1200	1226	single
N1199-H1203	1227	single
C1200-C1201	1228	single
C1201-O1202	1229	double
C1201-N1204	1230	single
N1204-C1205	1231	single
N1204-H1213	1232	single
C1205-C1206	1233	single
C1205-C1208	1234	single
C1206-O1207	1235	double
C1206-N1217	1236	single
C1208-C1209	1237	single
C1209-C1210	1238	single
C1210-C1211	1239	single
C1211-N1212	1240	single
N1212-H1214	1241	single
N1212-H1215	1242	single
N1212-H1216	1243	single
N1217-C1218	1244	single
N1217-H1225	1245	single
C1218-C1219	1246	single
C1218-C1221	1247	single
C1219-O1220	1248	double
C1219-N1226	1249	single
C1221-C1222	1250	single
C1222-C1223	1251	single
C1222-C1224	1252	single
N1226-C1227	1253	single
N1226-H1238	1254	single
C1227-C1228	1255	single
C1227-C1230	1256	single
C1228-O1229	1257	double
C1228-N1240	1258	single
C1230-C1231	1259	single
C1231-C1232	1260	double
C1231-C1233	1261	single
C1232-C1234	1262	single
C1233-C1235	1263	double
C1234-C1236	1264	double
C1235-C1236	1265	single
C1236-O1237	1266	single
O1237-H1239	1267	single
N1240-C1241	1268	single
N1240-H1247	1269	single
C1241-C1242	1270	single
C1241-C1244	1271	single
C1242-O1243	1272	double
C1242-N1248	1273	single
C1244-C1245	1274	single
C1244-C1246	1275	single
N1248-C1249	1276	single
N1248-H1254	1277	single
C1249-C1250	1278	single
C1249-C1252	1279	single
C1250-O1251	1280	double
C1250-N1256	1281	single
C1252-O1253	1282	single
O1253-H1255	1283	single
N1256-C1257	1284	single
N1256-H1262	1285	single
C1257-C1258	1286	single
C1257-C1260	1287	single
C1258-O1259	1288	double
C1258-N1264	1289	single
C1260-O1261	1290	single
O1261-H1263	1291	single
N1264-C1265	1292	single
N1264-H1273	1293	single
C1265-C1266	1294	single
C1265-C1268	1295	single
C1266-O1267	1296	double
C1266-N1274	1297	single
C1268-C1269	1298	single
C1269-C1270	1299	single
C1270-O1271	1300	double
C1270-O1272	1301	single
N1274-C1275	1302	single
N1274-H1280	1303	single
C1275-C1276	1304	single
C1275-C1278	1305	single
C1276-O1277	1306	double
C1276-N1282	1307	single
C1278-O1279	1308	single
O1279-H1281	1309	single
N1282-C1283	1310	single
N1282-H1293	1311	single
C1283-C1284	1312	single
C1283-C1286	1313	single
C1284-O1285	1314	double
C1284-N1299	1315	single
C1286-C1287	1316	single
C1287-C1288	1317	single
C1288-N1289	1318	single
N1289-C1290	1319	single
N1289-H1294	1320	single
C1290-N1291	1321	single
C1290-N1292	1322	double
N1291-H1295	1323	single
N1291-H1296	1324	single
N1292-H1297	1325	single
N1292-H1298	1326	single
N1299-C1300	1327	single
N1299-H1310	1328	single
C1300-C1301	1329	single
C1300-C1303	1330	single
C1301-O1302	1331	double
C1301-N1311	1332	single
C1303-C1304	1333	single
C1304-C1305	1334	double
C1304-C1306	1335	single
C1305-C1307	1336	single
C1306-C1308	1337	double
C1307-C1309	1338	double
C1308-C1309	1339	single
N1311-C1312	1340	single
N1311-H1319	1341	single
C1312-C1313	1342	single
C1312-C1315	1343	single
C1313-O1314	1344	double
C1313-N1320	1345	single
C1315-C1316	1346	single
C1316-N1318	1347	single
C1316-O1317	1348	double
N1320-C1321	1349	single
N1320-H1327	1350	single
C1321-C1322	1351	single
C1321-C1324	1352	single
C1322-O1323	1353	double
C1322-N1329	1354	single
C1324-O1325	1355	single
C1324-C1326	1356	single
O1325-H1328	1357	single
N1329-C1330	1358	single
N1329-H1337	1359	single
C1330-C1331	1360	single
C1330-C1333	1361	single
C1331-O1332	1362	double
C1331-N1338	1363	single
C1333-C1334	1364	single
C1334-C1335	1365	single
C1334-C1336	1366	single
N1338-C1339	1367	single
N1338-H1343	1368	single
C1339-C1340	1369	single
C1339-C1342	1370	single
C1340-O1341	1371	double
C1340-N1344	1372	single
N1344-C1345	1373	single
N1344-H1353	1374	single
C1345-C1346	1375	single
C1345-C1348	1376	single
C1346-O1347	1377	double
C1346-N1354	1378	single
C1348-C1349	1379	single
C1349-C1350	1380	single
C1350-O1351	1381	double
C1350-O1352	1382	single
N1354-C1355	1383	single
N1354-H1362	1384	single
C1355-C1356	1385	single
C1355-C1358	1386	single
C1356-O1357	1387	double
C1356-N1363	1388	single
C1358-C1359	1389	single
C1359-C1360	1390	single
C1359-C1361	1391	single
N1363-C1364	1392	single
N1363-H1370	1393	single
C1364-C1365	1394	single
C1364-C1367	1395	single
C1365-O1366	1396	double
C1365-N1371	1397	single
C1367-C1368	1398	single
C1367-C1369	1399	single
N1371-C1372	1400	single
N1371-H1381	1401	single
C1372-C1373	1402	single
C1372-C1375	1403	single
C1373-O1374	1404	double
C1373-N1383	1405	single
C1375-C1376	1406	single
C1376-N1377	1407	single
C1376-C1378	1408	double
N1377-C1379	1409	double
C1378-H3544	1410	single
C1378-N1380	1411	single
C1379-N1380	1412	single
N1383-C1384	1413	single
N1383-H1393	1414	single
C1384-C1385	1415	single
C1384-C1387	1416	single
C1385-O1386	1417	double
C1385-N1395	1418	single
C1387-C1388	1419	single
C1388-N1389	1420	single
C1388-C1390	1421	double
N1389-C1391	1422	double
C1390-H3550	1423	single
C1390-N1392	1424	single
C1391-N1392	1425	single
N1395-C1396	1426	single
N1395-H1405	1427	single
C1396-C1397	1428	single
C1396-C1399	1429	single
C1397-O1398	1430	double
C1397-N1407	1431	single
C1399-C1400	1432	single
C1400-N1401	1433	single
C1400-C1402	1434	double
N1401-C1403	1435	double
C1402-H3556	1436	single
C1402-N1404	1437	single
C1403-N1404	1438	single
N1407-C1408	1439	single
N1407-H1413	1440	single
C1408-C1409	1441	single
C1408-C1411	1442	single
C1409-O1410	1443	double
C1409-N1415	1444	single
C1411-O1412	1445	single
O1412-H1414	1446	single
N1415-C1416	1447	single
N1415-H1422	1448	single
C1416-C1417	1449	single
C1416-C1419	1450	single
C1417-O1418	1451	double
C1417-N1424	1452	single
C1419-O1420	1453	single
C1419-C1421	1454	single
O1420-H1423	1455	single
N1424-C1425	1456	single
N1424-H1431	1457	single
C1425-C1426	1458	single
C1425-C1428	1459	single
C1426-O1427	1460	double
C1426-N1432	1461	single
C1428-C1429	1462	single
C1428-C1430	1463	single
N1432-C1433	1464	single
N1432-H1437	1465	single
C1433-C1434	1466	single
C1433-C1436	1467	single
C1434-O1435	1468	double
C1434-N1438	1469	single
N1438-C1439	1470	single
N1438-H1446	1471	single
C1439-C1440	1472	single
C1439-C1442	1473	single
C1440-O1441	1474	double
C1440-N1447	1475	single
C1442-C1443	1476	single
C1443-O1444	1477	double
C1443-O1445	1478	single
N1447-C1448	1479	single
N1447-H1451	1480	single
C1448-C1449	1481	single
C1449-O1450	1482	double
C1449-N1452	1483	single
N1452-C1453	1484	single
N1452-H1460	1485	single
C1453-C1454	1486	single
C1453-C1456	1487	single
C1454-O1455	1488	double
C1454-N1461	1489	single
C1456-C1457	1490	single
C1457-C1458	1491	single
C1457-C1459	1492	single
N1461-C1462	1493	single
N1461-H1469	1494	single
C1462-C1463	1495	single
C1462-C1465	1496	single
C1463-O1464	1497	double
C1463-N1470	1498	single
C1465-C1466	1499	single
C1465-C1467	1500	single
C1466-C1468	1501	single
N1470-C1471	1502	single
N1470-H1477	1503	single
C1471-C1472	1504	single
C1471-C1474	1505	single
C1472-O1473	1506	double
C1472-N1479	1507	single
C1474-O1475	1508	single
C1474-C1476	1509	single
O1475-H1478	1510	single
N1479-C1480	1511	single
N1479-H1486	1512	single
C1480-C1481	1513	single
C1480-C1483	1514	single
C1481-O1482	1515	double
C1481-N1488	1516	single
C1483-O1484	1517	single
C1483-C1485	1518	single
O1484-H1487	1519	single
N1488-C1489	1520	single
N1488-H1496	1521	single
C1489-C1490	1522	single
C1489-C1492	1523	single
C1490-O1491	1524	double
C1490-N1497	1525	single
C1492-C1493	1526	single
C1493-C1494	1527	single
C1493-C1495	1528	single
N1497-C1498	1529	single
N1497-H1507	1530	single
C1498-C1499	1531	single
C1498-C1501	1532	single
C1499-O1500	1533	double
C1499-N1509	1534	single
C1501-C1502	1535	single
C1502-N1503	1536	single
C1502-C1504	1537	double
N1503-C1505	1538	double
C1504-H3627	1539	single
C1504-N1506	1540	single
C1505-N1506	1541	single
N1509-C1510	1542	single
N1509-H1521	1543	single
C1510-C1511	1544	single
C1510-C1513	1545	single
C1511-O1512	1546	double
C1511-N1523	1547	single
C1513-C1514	1548	single
C1514-C1515	1549	double
C1514-C1516	1550	single
C1515-C1517	1551	single
C1516-C1518	1552	double
C1517-C1519	1553	double
C1518-C1519	1554	single
C1519-O1520	1555	single
O1520-H1522	1556	single
N1523-C1524	1557	single
N1523-C1529	1558	single
C1524-C1525	1559	single
C1524-C1527	1560	single
C1525-O1526	1561	double
C1525-N1530	1562	single
C1527-C1528	1563	single
C1528-C1529	1564	single
N1530-C1531	1565	single
N1530-H1535	1566	single
C1531-C1532	1567	single
C1531-C1534	1568	single
C1532-O1533	1569	double
C1532-N1536	1570	single
N1536-C1537	1571	single
N1536-C1542	1572	single
C1537-C1538	1573	single
C1537-C1540	1574	single
C1538-O1539	1575	double
C1540-C1541	1576	single
C1541-C1542	1577	single
N1543-C1544	1578	single
N1543-H1551	1579	single
N1543-H1552	1580	single
N1543-H1553	1581	single
C1544-C1545	1582	single
C1544-C1547	1583	single
C1545-O1546	1584	double
C1545-N1554	1585	single
C1547-C1548	1586	single
C1548-S1549	1587	single
S1549-C1550	1588	single
N1554-C1555	1589	single
N1554-H1562	1590	single
C1555-C1556	1591	single
C1555-C1558	1592	single
C1556-O1557	1593	double
C1556-N1563	1594	single
C1558-C1559	1595	single
C1559-N1561	1596	single
C1559-O1560	1597	double
N1563-C1564	1598	single
N1563-H1568	1599	single
C1564-C1565	1600	single
C1564-C1567	1601	single
C1565-O1566	1602	double
C1565-N1569	1603	single
N1569-C1570	1604	single
N1569-H1577	1605	single
C1570-C1571	1606	single
C1570-C1573	1607	single
C1571-O1572	1608	double
C1571-N1578	1609	single
C1573-C1574	1610	single
C1574-C1575	1611	single
C1574-C1576	1612	single
N1578-C1579	1613	single
N1578-H1587	1614	single
C1579-C1580	1615	single
C1579-C1582	1616	single
C1580-O1581	1617	double
C1580-N1588	1618	single
C1582-C1583	1619	single
C1583-C1584	1620	single
C1584-N1586	1621	single
C1584-O1585	1622	double
N1588-C1589	1623	single
N1588-H1597	1624	single
C1589-C1590	1625	single
C1589-C1592	1626	single
C1590-O1591	1627	double
C1590-N1598	1628	single
C1592-C1593	1629	single
C1593-C1594	1630	single
C1594-O1595	1631	double
C1594-O1596	1632	single
N1598-C1599	1633	single
N1598-H1606	1634	single
C1599-C1600	1635	single
C1599-C1602	1636	single
C1600-O1601	1637	double
C1600-N1607	1638	single
C1602-C1603	1639	single
C1603-O1604	1640	double
C1603-O1605	1641	single
N1607-C1608	1642	single
N1607-H1614	1643	single
C1608-C1609	1644	single
C1608-C1611	1645	single
C1609-O1610	1646	double
C1609-N1616	1647	single
C1611-O1612	1648	single
C1611-C1613	1649	single
O1612-H1615	1650	single
N1616-C1617	1651	single
N1616-C1622	1652	single
C1617-C1618	1653	single
C1617-C1620	1654	single
C1618-O1619	1655	double
C1618-N1623	1656	single
C1620-C1621	1657	single
C1621-C1622	1658	single
N1623-C1624	1659	single
N1623-C1629	1660	single
C1624-C1625	1661	single
C1624-C1627	1662	single
C1625-O1626	1663	double
C1625-N1630	1664	single
C1627-C1628	1665	single
C1628-C1629	1666	single
N1630-C1631	1667	single
N1630-H1634	1668	single
C1631-C1632	1669	single
C1632-O1633	1670	double
C1632-N1635	1671	single
N1635-C1636	1672	single
N1635-C1641	1673	single
C1636-C1637	1674	single
C1636-C1639	1675	single
C1637-O1638	1676	double
C1637-N1642	1677	single
C1639-C1640	1678	single
C1640-C1641	1679	single
N1642-C1643	1680	single
N1642-H1648	1681	single
C1643-C1644	1682	single
C1643-C1646	1683	single
C1644-O1645	1684	double
C1644-N1650	1685	single
C1646-O1647	1686	single
O1647-H1649	1687	single
N1650-C1651	1688	single
N1650-H1657	1689	single
C1651-C1652	1690	single
C1651-C1654	1691	single
C1652-O1653	1692	double
C1652-N1659	1693	single
C1654-O1655	1694	single
C1654-C1656	1695	single
O1655-H1658	1696	single
N1659-C1660	1697	single
N1659-H1666	1698	single
C1660-C1661	1699	single
C1660-C1663	1700	single
C1661-O1662	1701	double
C1661-N1667	1702	single
C1663-C1664	1703	single
C1663-C1665	1704	single
N1667-C1668	1705	single
N1667-H1678	1706	single
C1668-C1669	1707	single
C1668-C1671	1708	single
C1669-O1670	1709	double
C1669-N1679	1710	single
C1671-C1672	1711	single
C1672-C1673	1712	double
C1672-C1674	1713	single
C1673-C1675	1714	single
C1674-C1676	1715	double
C1675-C1677	1716	double
C1676-C1677	1717	single
N1679-C1680	1718	single
N1679-H1690	1719	single
C1680-C1681	1720	single
C1680-C1683	1721	single
C1681-O1682	1722	double
C1681-N1696	1723	single
C1683-C1684	1724	single
C1684-C1685	1725	single
C1685-N1686	1726	single
N1686-C1687	1727	single
N1686-H1691	1728	single
C1687-N1688	1729	single
C1687-N1689	1730	double
N1688-H1692	1731	single
N1688-H1693	1732	single
N1689-H1694	1733	single
N1689-H1695	1734	single
N1696-C1697	1735	single
N1696-C1702	1736	single
C1697-C1698	1737	single
C1697-C1700	1738	single
C1698-O1699	1739	double
C1698-N1703	1740	single
C1700-C1701	1741	single
C1701-C1702	1742	single
N1703-C1704	1743	single
N1703-C1709	1744	single
C1704-C1705	1745	single
C1704-C1707	1746	single
C1705-O1706	1747	double
C1705-N1710	1748	single
C1707-C1708	1749	single
C1708-C1709	1750	single
N1710-C1711	1751	single
N1710-H1717	1752	single
C1711-C1712	1753	single
C1711-C1714	1754	single
C1712-O1713	1755	double
C1712-N1719	1756	single
C1714-O1715	1757	single
C1714-C1716	1758	single
O1715-H1718	1759	single
N1719-C1720	1760	single
N1719-H1725	1761	single
C1720-C1721	1762	single
C1720-C1723	1763	single
C1721-O1722	1764	double
C1721-N1727	1765	single
C1723-O1724	1766	single
O1724-H1726	1767	single
N1727-C1728	1768	single
N1727-H1733	1769	single
C1728-C1729	1770	single
C1728-C1731	1771	single
C1729-O1730	1772	double
C1729-N1735	1773	single
C1731-O1732	1774	single
O1732-H1734	1775	single
N1735-C1736	1776	single
N1735-H1746	1777	single
C1736-C1737	1778	single
C1736-C1739	1779	single
C1737-O1738	1780	double
C1737-N1752	1781	single
C1739-C1740	1782	single
C1740-C1741	1783	single
C1741-N1742	1784	single
N1742-C1743	1785	single
N1742-H1747	1786	single
C1743-N1744	1787	single
C1743-N1745	1788	double
N1744-H1748	1789	single
N1744-H1749	1790	single
N1745-H1750	1791	single
N1745-H1751	1792	single
N1752-C1753	1793	single
N1752-C1758	1794	single
C1753-C1754	1795	single
C1753-C1756	1796	single
C1754-O1755	1797	double
C1754-N1759	1798	single
C1756-C1757	1799	single
C1757-C1758	1800	single
N1759-C1760	1801	single
N1759-H1767	1802	single
C1760-C1761	1803	single
C1760-C1763	1804	single
C1761-O1762	1805	double
C1761-N1768	1806	single
C1763-C1764	1807	single
C1764-C1765	1808	single
C1764-C1766	1809	single
N1768-C1769	1810	single
N1768-H1777	1811	single
C1769-C1770	1812	single
C1769-C1772	1813	single
C1770-O1771	1814	double
C1770-N1778	1815	single
C1772-C1773	1816	single
C1773-C1774	1817	single
C1774-O1775	1818	double
C1774-O1776	1819	single
N1778-C1779	1820	single
N1778-H1785	1821	single
C1779-C1780	1822	single
C1779-C1782	1823	single
C1780-O1781	1824	double
C1780-N1787	1825	single
C1782-O1783	1826	single
C1782-C1784	1827	single
O1783-H1786	1828	single
N1787-C1788	1829	single
N1787-C1793	1830	single
C1788-C1789	1831	single
C1788-C1791	1832	single
C1789-O1790	1833	double
C1789-N1794	1834	single
C1791-C1792	1835	single
C1792-C1793	1836	single
N1794-C1795	1837	single
N1794-H1804	1838	single
C1795-C1796	1839	single
C1795-C1798	1840	single
C1796-O1797	1841	double
C1796-N1806	1842	single
C1798-C1799	1843	single
C1799-N1800	1844	single
C1799-C1801	1845	double
N1800-C1802	1846	double
C1801-H3826	1847	single
C1801-N1803	1848	single
C1802-N1803	1849	single
N1806-C1807	1850	single
N1806-H1812	1851	single
C1807-C1808	1852	single
C1807-C1810	1853	single
C1808-O1809	1854	double
C1808-N1813	1855	single
C1810-S1811	1856	single
N1813-C1814	1857	single
N1813-H1824	1858	single
C1814-C1815	1859	single
C1814-C1817	1860	single
C1815-O1816	1861	double
C1815-N1830	1862	single
C1817-C1818	1863	single
C1818-C1819	1864	single
C1819-N1820	1865	single
N1820-C1821	1866	single
N1820-H1825	1867	single
C1821-N1822	1868	single
C1821-N1823	1869	double
N1822-H1826	1870	single
N1822-H1827	1871	single
N1823-H1828	1872	single
N1823-H1829	1873	single
N1830-C1831	1874	single
N1830-H1839	1875	single
C1831-C1832	1876	single
C1831-C1834	1877	single
C1832-O1833	1878	double
C1832-N1840	1879	single
C1834-C1835	1880	single
C1835-C1836	1881	single
C1836-O1837	1882	double
C1836-O1838	1883	single
N1840-C1841	1884	single
N1840-H1848	1885	single
C1841-C1842	1886	single
C1841-C1844	1887	single
C1842-O1843	1888	double
C1842-N1849	1889	single
C1844-C1845	1890	single
C1844-C1846	1891	single
C1845-C1847	1892	single
N1849-C1850	1893	single
N1849-H1860	1894	single
C1850-C1851	1895	single
C1850-C1853	1896	single
C1851-O1852	1897	double
C1851-N1866	1898	single
C1853-C1854	1899	single
C1854-C1855	1900	single
C1855-N1856	1901	single
N1856-C1857	1902	single
N1856-H1861	1903	single
C1857-N1858	1904	single
C1857-N1859	1905	double
N1858-H1862	1906	single
N1858-H1863	1907	single
N1859-H1864	1908	single
N1859-H1865	1909	single
N1866-C1867	1910	single
N1866-H1874	1911	single
C1867-C1868	1912	single
C1867-C1870	1913	single
C1868-O1869	1914	double
C1868-N1875	1915	single
C1870-C1871	1916	single
C1870-C1872	1917	single
C1871-C1873	1918	single
N1875-C1876	1919	single
N1875-H1879	1920	single
C1876-C1877	1921	single
C1877-O1878	1922	double
C1877-N1880	1923	single
N1880-C1881	1924	single
N1880-H1888	1925	single
C1881-C1882	1926	single
C1881-C1884	1927	single
C1882-O1883	1928	double
C1882-N1889	1929	single
C1884-C1885	1930	single
C1884-C1886	1931	single
C1885-C1887	1932	single
N1889-C1890	1933	single
N1889-H1894	1934	single
C1890-C1891	1935	single
C1890-C1893	1936	single
C1891-O1892	1937	double
C1891-N1895	1938	single
N1895-C1896	1939	single
N1895-H1899	1940	single
C1896-C1897	1941	single
C1897-O1898	1942	double
C1897-N1900	1943	single
N1900-C1901	1944	single
N1900-H1908	1945	single
C1901-C1902	1946	single
C1901-C1904	1947	single
C1902-O1903	1948	double
C1902-N1909	1949	single
C1904-C1905	1950	single
C1904-C1906	1951	single
C1905-C1907	1952	single
N1909-C1910	1953	single
N1909-H1916	1954	single
C1910-C1911	1955	single
C1910-C1913	1956	single
C1911-O1912	1957	double
C1911-N1918	1958	single
C1913-O1914	1959	single
C1913-C1915	1960	single
O1914-H1917	1961	single
N1918-C1919	1962	single
N1918-H1926	1963	single
C1919-C1920	1964	single
C1919-C1922	1965	single
C1920-O1921	1966	double
C1920-N1927	1967	single
C1922-C1923	1968	single
C1922-C1924	1969	single
C1923-C1925	1970	single
N1927-C1928	1971	single
N1927-H1934	1972	single
C1928-C1929	1973	single
C1928-C1931	1974	single
C1929-O1930	1975	double
C1929-N1936	1976	single
C1931-O1932	1977	single
C1931-C1933	1978	single
O1932-H1935	1979	single
N1936-C1937	1980	single
N1936-H1944	1981	single
C1937-C1938	1982	single
C1937-C1940	1983	single
C1938-O1939	1984	double
C1938-N1945	1985	single
C1940-C1941	1986	single
C1941-C1942	1987	single
C1941-C1943	1988	single
N1945-C1946	1989	single
N1945-H1951	1990	single
C1946-C1947	1991	single
C1946-C1949	1992	single
C1947-O1948	1993	double
C1947-N1953	1994	single
C1949-O1950	1995	single
O1950-H1952	1996	single
N1953-C1954	1997	single
N1953-H1961	1998	single
C1954-C1955	1999	single
[truncated: 2,426 more rows]
