# Supplementary material for: Modeling of Molecular Interaction between Apoptin, BCR-Abl and CrkL - An Alternative Approach to Conventional Rational Drug Design
Source: PLoS One. 2012 Jan 10;7(1):e28395. doi: 10.1371/journal.pone.0028395 (PMC3254606; doi:10.1371/journal.pone.0028395)
Supplement: Coordinate S5 — Coordinates of Apoptin docking to BcrAbl. (TXT) [file pone.0028395.s005.txt]

Molgroups	ID	Name	Residue Sequence Number	PDB Residue Name	Group Type	Residue Code	Chain ID
1	1	MET1	1	MET	AA	M	A
2	2	GLY2	2	GLY	AA	G	A
3	3	PRO3	3	PRO	AA	P	A
4	4	SER4	4	SER	AA	S	A
5	5	GLU5	5	GLU	AA	E	A
6	6	ASN6	6	ASN	AA	N	A
7	7	ASP7	7	ASP	AA	D	A
8	8	PRO8	8	PRO	AA	P	A
9	9	ASN9	9	ASN	AA	N	A
10	10	LEU10	10	LEU	AA	L	A
11	11	PHE11	11	PHE	AA	F	A
12	12	VAL12	12	VAL	AA	V	A
13	13	ALA13	13	ALA	AA	A	A
14	14	LEU14	14	LEU	AA	L	A
15	15	TYR15	15	TYR	AA	Y	A
16	16	ASP16	16	ASP	AA	D	A
17	17	PHE17	17	PHE	AA	F	A
18	18	VAL18	18	VAL	AA	V	A
19	19	ALA19	19	ALA	AA	A	A
20	20	SER20	20	SER	AA	S	A
21	21	GLY21	21	GLY	AA	G	A
22	22	ASP22	22	ASP	AA	D	A
23	23	ASN23	23	ASN	AA	N	A
24	24	THR24	24	THR	AA	T	A
25	25	LEU25	25	LEU	AA	L	A
26	26	SER26	26	SER	AA	S	A
27	27	ILE27	27	ILE	AA	I	A
28	28	THR28	28	THR	AA	T	A
29	29	LYS29	29	LYS	AA	K	A
30	30	GLY30	30	GLY	AA	G	A
31	31	GLU31	31	GLU	AA	E	A
32	32	LYS32	32	LYS	AA	K	A
33	33	LEU33	33	LEU	AA	L	A
34	34	ARG34	34	ARG	AA	R	A
35	35	VAL35	35	VAL	AA	V	A
36	36	LEU36	36	LEU	AA	L	A
37	37	GLY37	37	GLY	AA	G	A
38	38	TYR38	38	TYR	AA	Y	A
39	39	ASN39	39	ASN	AA	N	A
40	40	HIS40	40	HIS	AA	H	A
41	41	ASN41	41	ASN	AA	N	A
42	42	GLY42	42	GLY	AA	G	A
43	43	GLU43	43	GLU	AA	E	A
44	44	TRP44	44	TRP	AA	W	A
45	45	CYS45	45	CYS	AA	C	A
46	46	GLU46	46	GLU	AA	E	A
47	47	ALA47	47	ALA	AA	A	A
48	48	GLN48	48	GLN	AA	Q	A
49	49	THR49	49	THR	AA	T	A
50	50	LYS50	50	LYS	AA	K	A
51	51	ASN51	51	ASN	AA	N	A
52	52	GLY52	52	GLY	AA	G	A
53	53	GLN53	53	GLN	AA	Q	A
54	54	GLY54	54	GLY	AA	G	A
55	55	TRP55	55	TRP	AA	W	A
56	56	VAL56	56	VAL	AA	V	A
57	57	PRO57	57	PRO	AA	P	A
58	58	SER58	58	SER	AA	S	A
59	59	ASN59	59	ASN	AA	N	A
60	60	TYR60	60	TYR	AA	Y	A
61	61	ILE61	61	ILE	AA	I	A
62	62	THR62	62	THR	AA	T	A
63	63	PRO63	63	PRO	AA	P	A
64	64	VAL64	64	VAL	AA	V	A
65	65	ASN65	65	ASN	AA	N	A
66	66	SER66	66	SER	AA	S	A
67	67	LEU67	67	LEU	AA	L	A
68	68	GLU68	68	GLU	AA	E	A
69	69	LYS69	69	LYS	AA	K	A
70	70	HIS70	70	HIS	AA	H	A
71	71	SER71	71	SER	AA	S	A
72	72	TRP72	72	TRP	AA	W	A
73	73	TYR73	73	TYR	AA	Y	A
74	74	HIS74	74	HIS	AA	H	A
75	75	GLY75	75	GLY	AA	G	A
76	76	PRO76	76	PRO	AA	P	A
77	77	VAL77	77	VAL	AA	V	A
78	78	SER78	78	SER	AA	S	A
79	79	ARG79	79	ARG	AA	R	A
80	80	ASN80	80	ASN	AA	N	A
81	81	ALA81	81	ALA	AA	A	A
82	82	ALA82	82	ALA	AA	A	A
83	83	GLU83	83	GLU	AA	E	A
84	84	TYR84	84	TYR	AA	Y	A
85	85	LEU85	85	LEU	AA	L	A
86	86	LEU86	86	LEU	AA	L	A
87	87	SER87	87	SER	AA	S	A
88	88	SER88	88	SER	AA	S	A
89	89	GLY89	89	GLY	AA	G	A
90	90	ILE90	90	ILE	AA	I	A
91	91	ASN91	91	ASN	AA	N	A
92	92	GLY92	92	GLY	AA	G	A
93	93	SER93	93	SER	AA	S	A
94	94	PHE94	94	PHE	AA	F	A
95	95	LEU95	95	LEU	AA	L	A
96	96	VAL96	96	VAL	AA	V	A
97	97	ARG97	97	ARG	AA	R	A
98	98	GLU98	98	GLU	AA	E	A
99	99	SER99	99	SER	AA	S	A
100	100	GLU100	100	GLU	AA	E	A
101	101	SER101	101	SER	AA	S	A
102	102	SER102	102	SER	AA	S	A
103	103	PRO103	103	PRO	AA	P	A
104	104	GLY104	104	GLY	AA	G	A
105	105	GLN105	105	GLN	AA	Q	A
106	106	ARG106	106	ARG	AA	R	A
107	107	SER107	107	SER	AA	S	A
108	108	ILE108	108	ILE	AA	I	A
109	109	SER109	109	SER	AA	S	A
110	110	LEU110	110	LEU	AA	L	A
111	111	ARG111	111	ARG	AA	R	A
112	112	TYR112	112	TYR	AA	Y	A
113	113	GLU113	113	GLU	AA	E	A
114	114	GLY114	114	GLY	AA	G	A
115	115	ARG115	115	ARG	AA	R	A
116	116	VAL116	116	VAL	AA	V	A
117	117	TYR117	117	TYR	AA	Y	A
118	118	HIS118	118	HIS	AA	H	A
119	119	TYR119	119	TYR	AA	Y	A
120	120	ARG120	120	ARG	AA	R	A
121	121	ILE121	121	ILE	AA	I	A
122	122	ASN122	122	ASN	AA	N	A
123	123	THR123	123	THR	AA	T	A
124	124	ALA124	124	ALA	AA	A	A
125	125	SER125	125	SER	AA	S	A
126	126	ASP126	126	ASP	AA	D	A
127	127	GLY127	127	GLY	AA	G	A
128	128	LYS128	128	LYS	AA	K	A
129	129	LEU129	129	LEU	AA	L	A
130	130	TYR130	130	TYR	AA	Y	A
131	131	VAL131	131	VAL	AA	V	A
132	132	SER132	132	SER	AA	S	A
133	133	SER133	133	SER	AA	S	A
134	134	GLU134	134	GLU	AA	E	A
135	135	SER135	135	SER	AA	S	A
136	136	ARG136	136	ARG	AA	R	A
137	137	PHE137	137	PHE	AA	F	A
138	138	ASN138	138	ASN	AA	N	A
139	139	THR139	139	THR	AA	T	A
140	140	LEU140	140	LEU	AA	L	A
141	141	ALA141	141	ALA	AA	A	A
142	142	GLU142	142	GLU	AA	E	A
143	143	LEU143	143	LEU	AA	L	A
144	144	VAL144	144	VAL	AA	V	A
145	145	HIS145	145	HIS	AA	H	A
146	146	HIS146	146	HIS	AA	H	A
147	147	HIS147	147	HIS	AA	H	A
148	148	SER148	148	SER	AA	S	A
149	149	THR149	149	THR	AA	T	A
150	150	VAL150	150	VAL	AA	V	A
151	151	ALA151	151	ALA	AA	A	A
152	152	ASP152	152	ASP	AA	D	A
153	153	GLY153	153	GLY	AA	G	A
154	154	LEU154	154	LEU	AA	L	A
155	155	ILE155	155	ILE	AA	I	A
156	156	THR156	156	THR	AA	T	A
157	157	THR157	157	THR	AA	T	A
158	158	LEU158	158	LEU	AA	L	A
159	159	HIS159	159	HIS	AA	H	A
160	160	TYR160	160	TYR	AA	Y	A
161	161	PRO161	161	PRO	AA	P	A
162	162	ALA162	162	ALA	AA	A	A
163	163	PRO163	163	PRO	AA	P	A
164	164	MET164	1	MET	AA	M	B
165	165	ASN165	2	ASN	AA	N	B
166	166	ALA166	3	ALA	AA	A	B
167	167	LEU167	4	LEU	AA	L	B
168	168	GLN168	5	GLN	AA	Q	B
169	169	GLU169	6	GLU	AA	E	B
170	170	ASP170	7	ASP	AA	D	B
171	171	THR171	8	THR	AA	T	B
172	172	PRO172	9	PRO	AA	P	B
173	173	PRO173	10	PRO	AA	P	B
174	174	GLY174	11	GLY	AA	G	B
175	175	PRO175	12	PRO	AA	P	B
176	176	SER176	13	SER	AA	S	B
177	177	THR177	14	THR	AA	T	B
178	178	VAL178	15	VAL	AA	V	B
179	179	PHE179	16	PHE	AA	F	B
180	180	ARG180	17	ARG	AA	R	B
181	181	PRO181	18	PRO	AA	P	B
182	182	PRO182	19	PRO	AA	P	B
183	183	THR183	20	THR	AA	T	B
184	184	SER184	21	SER	AA	S	B
185	185	SER185	22	SER	AA	S	B
186	186	ARG186	23	ARG	AA	R	B
187	187	PRO187	24	PRO	AA	P	B
188	188	LEU188	25	LEU	AA	L	B
189	189	GLU189	26	GLU	AA	E	B
190	190	THR190	27	THR	AA	T	B
191	191	PRO191	28	PRO	AA	P	B
192	192	HIS192	29	HIS	AA	H	B
193	193	CYS193	30	CYS	AA	C	B
194	194	ARG194	31	ARG	AA	R	B
195	195	GLU195	32	GLU	AA	E	B
196	196	ILE196	33	ILE	AA	I	B
197	197	ARG197	34	ARG	AA	R	B
198	198	ILE198	35	ILE	AA	I	B
199	199	GLY199	36	GLY	AA	G	B
200	200	ILE200	37	ILE	AA	I	B
201	201	ALA201	38	ALA	AA	A	B
202	202	GLY202	39	GLY	AA	G	B
203	203	ILE203	40	ILE	AA	I	B
204	204	THR204	41	THR	AA	T	B
205	205	ILE205	42	ILE	AA	I	B
206	206	THR206	43	THR	AA	T	B
207	207	LEU207	44	LEU	AA	L	B
208	208	SER208	45	SER	AA	S	B
209	209	LEU209	46	LEU	AA	L	B
210	210	CYS210	47	CYS	AA	C	B
211	211	GLY211	48	GLY	AA	G	B
212	212	CYS212	49	CYS	AA	C	B
213	213	ALA213	50	ALA	AA	A	B
214	214	ASN214	51	ASN	AA	N	B
215	215	ALA215	52	ALA	AA	A	B
216	216	ARG216	53	ARG	AA	R	B
217	217	ALA217	54	ALA	AA	A	B
218	218	PRO218	55	PRO	AA	P	B
219	219	THR219	56	THR	AA	T	B
220	220	LEU220	57	LEU	AA	L	B
221	221	ARG221	58	ARG	AA	R	B
222	222	SER222	59	SER	AA	S	B
223	223	ALA223	60	ALA	AA	A	B
224	224	THR224	61	THR	AA	T	B
225	225	ALA225	62	ALA	AA	A	B
226	226	ASP226	63	ASP	AA	D	B
227	227	ASN227	64	ASN	AA	N	B
228	228	SER228	65	SER	AA	S	B
229	229	GLU229	66	GLU	AA	E	B
230	230	SER230	67	SER	AA	S	B
231	231	THR231	68	THR	AA	T	B
232	232	GLY232	69	GLY	AA	G	B
233	233	PHE233	70	PHE	AA	F	B
234	234	LYS234	71	LYS	AA	K	B
235	235	ASN235	72	ASN	AA	N	B
236	236	VAL236	73	VAL	AA	V	B
237	237	PRO237	74	PRO	AA	P	B
238	238	ASP238	75	ASP	AA	D	B
239	239	LEU239	76	LEU	AA	L	B
240	240	ARG240	77	ARG	AA	R	B
241	241	THR241	78	THR	AA	T	B
242	242	ASP242	79	ASP	AA	D	B
243	243	GLN243	80	GLN	AA	Q	B
244	244	PRO244	81	PRO	AA	P	B
245	245	LYS245	82	LYS	AA	K	B
246	246	PRO246	83	PRO	AA	P	B
247	247	PRO247	84	PRO	AA	P	B
248	248	SER248	85	SER	AA	S	B
249	249	LYS249	86	LYS	AA	K	B
250	250	LYS250	87	LYS	AA	K	B
251	251	ARG251	88	ARG	AA	R	B
252	252	SER252	89	SER	AA	S	B
253	253	CYS253	90	CYS	AA	C	B
254	254	ASP254	91	ASP	AA	D	B
255	255	PRO255	92	PRO	AA	P	B
256	256	SER256	93	SER	AA	S	B
257	257	GLU257	94	GLU	AA	E	B
258	258	TYR258	95	TYR	AA	Y	B
259	259	ARG259	96	ARG	AA	R	B
260	260	VAL260	97	VAL	AA	V	B
261	261	SER261	98	SER	AA	S	B
262	262	GLU262	99	GLU	AA	E	B
263	263	LEU263	100	LEU	AA	L	B
264	264	LYS264	101	LYS	AA	K	B
265	265	GLU265	102	GLU	AA	E	B
266	266	SER266	103	SER	AA	S	B
267	267	LEU267	104	LEU	AA	L	B
268	268	ILE268	105	ILE	AA	I	B
269	269	THR269	106	THR	AA	T	B
270	270	THR270	107	THR	AA	T	B
271	271	THR271	108	THR	AA	T	B
272	272	PRO272	109	PRO	AA	P	B
273	273	SER273	110	SER	AA	S	B
274	274	ARG274	111	ARG	AA	R	B
275	275	PRO275	112	PRO	AA	P	B
276	276	ARG276	113	ARG	AA	R	B
277	277	THR277	114	THR	AA	T	B
278	278	ALA278	115	ALA	AA	A	B
279	279	LYS279	116	LYS	AA	K	B
280	280	ARG280	117	ARG	AA	R	B
281	281	ARG281	118	ARG	AA	R	B
282	282	ILE282	119	ILE	AA	I	B
283	283	ARG283	120	ARG	AA	R	B
284	284	LEU284	121	LEU	AA	L	B
285	285	LigApop	0	~	LIG	~	~
286	286	AC BCR ABL	0	~	AS	~	~
