# Supplementary material for: Modeling of Molecular Interaction between Apoptin, BCR-Abl and CrkL - An Alternative Approach to Conventional Rational Drug Design
Source: PLoS One. 2012 Jan 10;7(1):e28395. doi: 10.1371/journal.pone.0028395 (PMC3254606; doi:10.1371/journal.pone.0028395)
Supplement: Coordinate S6 — Coordinates of Apoptin docking to BcrAbl. (TXT) [file pone.0028395.s006.txt]

Atom List	ID	Formal Charge (charge_au)	X Coordinate (angstrom)	Y Coordinate (angstrom)	Z Coordinate (angstrom)	Partial Charge (charge_au)	Name	Temperature Factor	Hybridization
N1	1	1	-14.139	16.826	-7.189	0	N	42.28	sp3
C2	2	0	-15.455	16.223	-7.133	0	CA	41.51	sp3
C3	3	0	-15.089	14.881	-7.699	0	C	39.33	sp2
O4	4	0	-14.703	14.733	-8.857	0	O	39.46	sp2
C5	5	0	-16.447	16.96	-8.034	0	CB	41.08	sp3
C6	6	0	-16.753	18.382	-7.556	0	CG	43.94	sp3
S7	7	0	-17.464	18.422	-5.903	0	SD	45.53	sp3
C8	8	0	-17.622	20.208	-5.743	0	CE	47.08	sp3
H9	9	0	-14.183	17.81	-6.857	0	HT1	99.99	s
H10	10	0	-13.483	16.28	-6.593	0	HT2	99.99	s
H11	11	0	-13.803	16.8	-8.174	0	HT3	99.99	s
N12	12	0	-15.064	14.009	-6.701	0	N	36.33	sp2
C13	13	0	-14.637	12.641	-6.859	0	CA	32.78	sp3
C14	14	0	-13.194	12.64	-6.432	0	C	29.94	sp2
O15	15	0	-12.697	13.737	-6.143	0	O	28.64	sp2
H16	16	0	-15.333	14.321	-5.79	0	H	99.99	s
N17	17	0	-12.495	11.512	-6.346	0	N	29.19	sp2
C18	18	0	-11.067	11.448	-6.153	0	CA	29.24	sp3
C19	19	0	-10.305	12.115	-7.293	0	C	29.9	sp2
O20	20	0	-10.755	12.24	-8.446	0	O	27.18	sp2
C21	21	0	-10.771	9.943	-6.086	0	CB	26.8	sp3
C22	22	0	-12.102	9.271	-5.773	0	CG	27.65	sp3
C23	23	0	-13.095	10.187	-6.468	0	CD	27.06	sp3
N24	24	0	-9.094	12.503	-6.893	0	N	31.54	sp2
C25	25	0	-8.105	13.011	-7.822	0	CA	33.67	sp3
C26	26	0	-7.785	11.882	-8.787	0	C	34.27	sp2
O27	27	0	-7.666	10.711	-8.404	0	O	33.43	sp2
C28	28	0	-6.849	13.458	-7.07	0	CB	33.16	sp3
O29	29	0	-5.868	13.937	-7.994	0	OG	37.49	sp3
H30	30	0	-8.841	12.352	-5.938	0	H	99.99	s
H31	31	0	-5.133	14.242	-7.478	0	HG	99.99	s
N32	32	0	-7.553	12.275	-10.033	0	N	34.97	sp2
C33	33	0	-7.246	11.325	-11.093	0	CA	35.6	sp3
C34	34	0	-6.102	10.352	-10.822	0	C	32.25	sp2
O35	35	0	-6.062	9.281	-11.425	0	O	32.64	sp2
C36	36	0	-7.009	12.067	-12.412	0	CB	39.2	sp3
C37	37	0	-5.913	13.136	-12.321	0	CG	49.44	sp3
C38	38	0	-5.617	13.697	-13.695	0	CD	54.42	sp2
O39	39	0	-6.45	14.43	-14.227	0	OE1	54.85	sp2
O40	40	-1	-4.547	13.402	-14.225	0	OE2	55.76	sp2
H41	41	0	-7.648	13.248	-10.242	0	H	99.99	s
N42	42	0	-5.183	10.755	-9.936	0	N	27.91	sp2
C43	43	0	-3.972	10.008	-9.59	0	CA	24.69	sp3
C44	44	0	-3.97	9.469	-8.168	0	C	21.46	sp2
O45	45	0	-2.936	9.177	-7.559	0	O	21.53	sp2
C46	46	0	-2.714	10.826	-9.878	0	CB	27.82	sp3
C47	47	0	-2.343	10.654	-11.337	0	CG	35.64	sp2
O48	48	0	-1.792	9.638	-11.747	0	OD1	38.8	sp2
N49	49	0	-2.677	11.705	-12.103	0	ND2	35.65	sp2
H50	50	0	-5.342	11.636	-9.49	0	H	99.99	s
N51	51	0	-5.154	9.365	-7.576	0	N	16.28	sp2
C52	52	0	-5.288	8.926	-6.225	0	CA	13.19	sp3
C53	53	0	-4.975	7.432	-6.214	0	C	9.88	sp2
O54	54	0	-5.661	6.679	-6.903	0	O	10.72	sp2
C55	55	0	-6.738	9.199	-5.768	0	CB	13.4	sp3
C56	56	0	-7.017	9.007	-4.278	0	CG	16.09	sp2
O57	57	0	-6.421	8.138	-3.647	0	OD1	16.87	sp2
O58	58	-1	-7.858	9.733	-3.75	0	OD2	22.96	sp2
H59	59	0	-5.977	9.549	-8.113	0	H	99.99	s
N60	60	0	-4.062	6.897	-5.4	0	N	6.35	sp2
C61	61	0	-3.753	5.48	-5.355	0	CA	5.53	sp3
C62	62	0	-4.899	4.591	-4.948	0	C	7.75	sp2
O63	63	0	-4.833	3.37	-5.096	0	O	12.06	sp2
C64	64	0	-2.564	5.412	-4.392	0	CB	3.61	sp3
C65	65	0	-2.689	6.644	-3.503	0	CG	4.14	sp3
C66	66	0	-3.24	7.675	-4.475	0	CD	5.5	sp3
N67	67	0	-5.965	5.188	-4.434	0	N	8.32	sp2
C68	68	0	-7.09	4.437	-3.931	0	CA	8.55	sp3
C69	69	0	-8.247	4.468	-4.887	0	C	7.24	sp2
O70	70	0	-9.307	3.929	-4.584	0	O	7.87	sp2
C71	71	0	-7.503	4.932	-2.544	0	CB	9.51	sp3
C72	72	0	-6.422	4.578	-1.542	0	CG	14.47	sp2
O73	73	0	-5.425	5.27	-1.384	0	OD1	19.9	sp2
N74	74	0	-6.67	3.442	-0.871	0	ND2	15.07	sp2
H75	75	0	-5.982	6.186	-4.37	0	H	99.99	s
N76	76	0	-8.008	5.052	-6.059	0	N	5.74	sp2
C77	77	0	-8.99	5.076	-7.115	0	CA	4.37	sp3
C78	78	0	-8.952	3.707	-7.794	0	C	4.09	sp2
O79	79	0	-7.89	3.19	-8.172	0	O	2	sp2
C80	80	0	-8.675	6.214	-8.09	0	CB	2	sp3
C81	81	0	-9.688	6.41	-9.22	0	CG	3.05	sp3
C82	82	0	-11.1	6.678	-8.697	0	CD1	2	sp3
C83	83	0	-9.226	7.496	-10.193	0	CD2	2	sp3
H84	84	0	-7.103	5.427	-6.255	0	H	99.99	s
N85	85	0	-10.111	3.067	-7.849	0	N	4.18	sp2
C86	86	0	-10.275	1.772	-8.486	0	CA	4.53	sp3
C87	87	0	-11.298	1.776	-9.603	0	C	5.46	sp2
O88	88	0	-12.153	2.673	-9.592	0	O	7.84	sp2
C89	89	0	-10.67	0.709	-7.452	0	CB	2	sp3
C90	90	0	-9.475	0.149	-6.708	0	CG	2	sp2
C91	91	0	-8.66	0.986	-5.912	0	CD1	3.19	sp2
C92	92	0	-9.207	-1.232	-6.812	0	CD2	2.66	sp2
C93	93	0	-7.567	0.438	-5.214	0	CE1	2	sp2
C94	94	0	-8.117	-1.786	-6.114	0	CE2	2	sp2
C95	95	0	-7.308	-0.945	-5.321	0	CZ	2	sp2
H96	96	0	-10.914	3.531	-7.484	0	H	99.99	s
N97	97	0	-11.319	0.824	-10.564	0	N	4.1	sp2
C98	98	0	-12.442	0.789	-11.46	0	CA	3.96	sp3
C99	99	0	-13.067	-0.606	-11.408	0	C	4.42	sp2
O100	100	0	-12.369	-1.604	-11.153	0	O	5.13	sp2
C101	101	0	-12.016	1.183	-12.891	0	CB	2.74	sp3
C102	102	0	-10.889	0.305	-13.435	0	CG1	4.47	sp3
C103	103	0	-13.2	1.243	-13.86	0	CG2	2	sp3
H104	104	0	-10.61	0.127	-10.617	0	H	99.99	s
N105	105	0	-14.396	-0.682	-11.515	0	N	2.66	sp2
C106	106	0	-15.109	-1.934	-11.514	0	CA	2.45	sp3
C107	107	0	-14.881	-2.719	-12.768	0	C	4.3	sp2
O108	108	0	-15.069	-2.251	-13.891	0	O	6.1	sp2
C109	109	0	-16.601	-1.718	-11.312	0	CB	2	sp3
H110	110	0	-14.896	0.163	-11.697	0	H	99.99	s
N111	111	0	-14.423	-3.942	-12.609	0	N	5.31	sp2
C112	112	0	-14.247	-4.814	-13.746	0	CA	5.15	sp3
C113	113	0	-15.517	-5.481	-14.129	0	C	5.09	sp2
O114	114	0	-15.651	-5.904	-15.262	0	O	3.4	sp2
C115	115	0	-13.216	-5.899	-13.449	0	CB	6.53	sp3
C116	116	0	-11.766	-5.433	-13.498	0	CG	7.15	sp3
C117	117	0	-10.823	-6.531	-13.004	0	CD1	7.07	sp3
C118	118	0	-11.384	-4.93	-14.893	0	CD2	7.83	sp3
H119	119	0	-14.113	-4.209	-11.703	0	H	99.99	s
N120	120	0	-16.42	-5.688	-13.185	0	N	8.98	sp2
C121	121	0	-17.667	-6.356	-13.5	0	CA	6.23	sp3
C122	122	0	-18.723	-5.712	-12.645	0	C	6.8	sp2
O123	123	0	-18.425	-5.026	-11.659	0	O	7.33	sp2
C124	124	0	-17.641	-7.851	-13.139	0	CB	8.93	sp3
C125	125	0	-16.465	-8.588	-13.737	0	CG	7.56	sp2
C126	126	0	-15.387	-8.93	-12.894	0	CD1	11.07	sp2
C127	127	0	-16.476	-8.919	-15.107	0	CD2	11.1	sp2
C128	128	0	-14.289	-9.616	-13.436	0	CE1	16.61	sp2
C129	129	0	-15.377	-9.604	-15.649	0	CE2	12.96	sp2
C130	130	0	-14.298	-9.944	-14.807	0	CZ	15.89	sp2
O131	131	0	-13.217	-10.62	-15.336	0	OH	22.86	sp2
H132	132	0	-16.241	-5.382	-12.249	0	H	99.99	s
H133	133	0	-13.377	-10.821	-16.249	0	HH	99.99	s
N134	134	0	-19.955	-5.997	-13.003	0	N	7.37	sp2
C135	135	0	-21.036	-5.555	-12.161	0	CA	11.99	sp3
C136	136	0	-21.209	-6.462	-10.959	0	C	14.26	sp2
O137	137	0	-21.263	-7.706	-11.074	0	O	16.02	sp2
C138	138	0	-22.36	-5.543	-12.934	0	CB	14.63	sp3
C139	139	0	-22.347	-4.569	-14.096	0	CG	17.38	sp2
O140	140	0	-21.62	-4.797	-15.061	0	OD1	18.36	sp2
O141	141	-1	-23.083	-3.589	-14.037	0	OD2	24.68	sp2
H142	142	0	-20.141	-6.543	-13.82	0	H	99.99	s
N143	143	0	-21.392	-5.806	-9.818	0	N	12.87	sp2
C144	144	0	-21.713	-6.519	-8.616	0	CA	11.47	sp3
C145	145	0	-23.081	-5.966	-8.166	0	C	13.46	sp2
O146	146	0	-23.294	-4.757	-8.089	0	O	14.17	sp2
C147	147	0	-20.626	-6.314	-7.551	0	CB	6.86	sp3
C148	148	0	-21.043	-6.869	-6.205	0	CG	4.77	sp2
C149	149	0	-21.239	-8.259	-6.039	0	CD1	2	sp2
C150	150	0	-21.234	-5.973	-5.132	0	CD2	5.32	sp2
C151	151	0	-21.639	-8.755	-4.783	0	CE1	3.36	sp2
C152	152	0	-21.633	-6.466	-3.875	0	CE2	5.85	sp2
C153	153	0	-21.835	-7.853	-3.715	0	CZ	5.39	sp2
H154	154	0	-21.333	-4.808	-9.814	0	H	99.99	s
N155	155	0	-24.091	-6.789	-7.904	0	N	16.45	sp2
C156	156	0	-25.348	-6.316	-7.353	0	CA	17.59	sp3
C157	157	0	-25.516	-6.73	-5.886	0	C	19.47	sp2
O158	158	0	-25.486	-7.912	-5.479	0	O	18.33	sp2
C159	159	0	-26.531	-6.801	-8.207	0	CB	19.66	sp3
C160	160	0	-27.868	-6.24	-7.709	0	CG1	17.11	sp3
C161	161	0	-26.314	-6.471	-9.687	0	CG2	19.56	sp3
H162	162	0	-23.94	-7.771	-8.012	0	H	99.99	s
N163	163	0	-25.64	-5.652	-5.12	0	N	21.71	sp2
C164	164	0	-25.862	-5.693	-3.681	0	CA	26.99	sp3
C165	165	0	-27.071	-6.46	-3.225	0	C	27.69	sp2
O166	166	0	-28.163	-6.284	-3.768	0	O	29.02	sp2
C167	167	0	-25.916	-4.298	-3.056	0	CB	29.7	sp3
H168	168	0	-25.619	-4.762	-5.575	0	H	99.99	s
N169	169	0	-26.82	-7.152	-2.11	0	N	27.97	sp2
C170	170	0	-27.79	-8.013	-1.493	0	CA	29.44	sp3
C171	171	0	-28.684	-7.263	-0.503	0	C	32.72	sp2
O172	172	0	-29.908	-7.44	-0.451	0	O	35.95	sp2
C173	173	0	-27.054	-9.169	-0.812	0	CB	25.96	sp3
O174	174	0	-25.984	-8.65	-0.011	0	OG	22.63	sp3
H175	175	0	-25.903	-7.091	-1.718	0	H	99.99	s
H176	176	0	-25.602	-9.392	0.441	0	HG	99.99	s
N177	177	0	-28.063	-6.44	0.32	0	N	32.83	sp2
C178	178	0	-28.772	-5.619	1.259	0	CA	34.71	sp3
C179	179	0	-27.857	-4.434	1.409	0	C	37.68	sp2
O180	180	0	-27.164	-4.019	0.458	0	O	35.61	sp2
H181	181	0	-27.065	-6.385	0.268	0	H	99.99	s
N182	182	0	-27.829	-3.865	2.608	0	N	40.51	sp2
C183	183	0	-26.845	-2.827	2.806	0	CA	43.08	sp3
C184	184	0	-25.602	-3.549	3.303	0	C	40.46	sp2
O185	185	0	-25.568	-4.78	3.371	0	O	42.95	sp2
C186	186	0	-27.412	-1.807	3.807	0	CB	49.97	sp3
C187	187	0	-26.553	-0.56	3.896	0	CG	54.81	sp2
O188	188	0	-26.409	0.133	2.891	0	OD1	55.88	sp2
O189	189	-1	-26.024	-0.295	4.972	0	OD2	57.22	sp2
H190	190	0	-28.376	-4.223	3.363	0	H	99.99	s
N191	191	0	-24.557	-2.836	3.661	0	N	36.43	sp2
C192	192	0	-23.227	-3.35	3.922	0	CA	31.32	sp3
C193	193	0	-22.608	-3.822	2.639	0	C	24.75	sp2
O194	194	0	-21.393	-3.758	2.636	0	O	22.61	sp2
C195	195	0	-23.135	-4.41	5.034	0	CB	36.1	sp3
C196	196	0	-23.417	-3.777	6.381	0	CG	43.31	sp2
O197	197	0	-22.519	-3.355	7.099	0	OD1	47.93	sp2
N198	198	0	-24.722	-3.742	6.698	0	ND2	44.61	sp2
H199	199	0	-24.67	-1.842	3.646	0	H	99.99	s
N200	200	0	-23.301	-4.277	1.574	0	N	17.44	sp2
C201	201	0	-22.712	-4.503	0.265	0	CA	13.78	sp3
C202	202	0	-23.029	-3.298	-0.626	0	C	12.9	sp2
O203	203	0	-24.043	-2.614	-0.395	0	O	13.33	sp2
C204	204	0	-23.228	-5.819	-0.326	0	CB	10.02	sp3
O205	205	0	-24.65	-5.924	-0.177	0	OG1	14.38	sp3
C206	206	0	-22.541	-7.014	0.337	0	CG2	11.42	sp3
H207	207	0	-24.291	-4.386	1.647	0	H	99.99	s
H208	208	0	-24.86	-6.849	-0.213	0	HG1	99.99	s
N209	209	0	-22.168	-2.964	-1.582	0	N	9.39	sp2
C210	210	0	-22.39	-1.801	-2.398	0	CA	6	sp3
C211	211	0	-22.556	-2.276	-3.825	0	C	8.85	sp2
O212	212	0	-21.71	-3.054	-4.299	0	O	7.42	sp2
C213	213	0	-21.211	-0.834	-2.245	0	CB	6.95	sp3
C214	214	0	-21.341	0.503	-2.982	0	CG	6.76	sp3
C215	215	0	-22.559	1.308	-2.525	0	CD1	6.8	sp3
C216	216	0	-20.052	1.319	-2.875	0	CD2	2.85	sp3
H217	217	0	-21.367	-3.541	-1.742	0	H	99.99	s
N218	218	0	-23.655	-1.898	-4.513	0	N	9.09	sp2
C219	219	0	-23.791	-2.276	-5.924	0	CA	11.86	sp3
C220	220	0	-22.885	-1.43	-6.805	0	C	11.67	sp2
O221	221	0	-22.853	-0.214	-6.634	0	O	14.92	sp2
C222	222	0	-25.209	-2.038	-6.451	0	CB	11.22	sp3
O223	223	0	-26.165	-2.815	-5.734	0	OG	11.79	sp3
H224	224	0	-24.318	-1.285	-4.084	0	H	99.99	s
H225	225	0	-27.019	-2.559	-6.058	0	HG	99.99	s
N226	226	0	-22.14	-1.985	-7.76	0	N	12.38	sp2
C227	227	0	-21.225	-1.238	-8.642	0	CA	9.51	sp3
C228	228	0	-21.386	-1.753	-10.072	0	C	9.87	sp2
O229	229	0	-21.788	-2.9	-10.272	0	O	9.94	sp2
C230	230	0	-19.763	-1.383	-8.205	0	CB	8.02	sp3
C231	231	0	-19.382	-2.86	-8.086	0	CG1	2.65	sp3
C232	232	0	-19.528	-0.635	-6.889	0	CG2	7.82	sp3
C233	233	0	-17.88	-3.107	-8.103	0	CD1	2	sp3
H234	234	0	-22.207	-2.977	-7.87	0	H	99.99	s
N235	235	0	-21.145	-0.927	-11.087	0	N	11.81	sp2
C236	236	0	-21.294	-1.262	-12.498	0	CA	11.4	sp3
C237	237	0	-19.914	-1.244	-13.028	0	C	7.96	sp2
O238	238	0	-19.061	-0.483	-12.615	0	O	10.25	sp2
C239	239	0	-22.176	-0.174	-13.136	0	CB	15.35	sp3
O240	240	0	-23.388	-0.045	-12.387	0	OG1	22.94	sp3
C241	241	0	-22.498	-0.382	-14.62	0	CG2	17.89	sp3
H242	242	0	-20.825	-0.009	-10.852	0	H	99.99	s
H243	243	0	-23.862	0.687	-12.759	0	HG1	99.99	s
N244	244	0	-19.777	-2.038	-14.049	0	N	8.18	sp2
C245	245	0	-18.6	-2.09	-14.879	0	CA	7.9	sp3
C246	246	0	-18.399	-0.671	-15.408	0	C	7.29	sp2
O247	247	0	-19.322	0.037	-15.806	0	O	4.86	sp2
C248	248	0	-18.907	-3.1	-15.977	0	CB	3.79	sp3
C249	249	0	-17.771	-3.59	-16.862	0	CG	9.77	sp3
C250	250	0	-18.286	-4.802	-17.643	0	CD	9.65	sp3
C251	251	0	-17.286	-5.385	-18.634	0	CE	13.74	sp3
N252	252	1	-16.084	-5.817	-17.911	0	NZ	18.39	sp3
H253	253	0	-20.551	-2.635	-14.269	0	H	99.99	s
H254	254	0	-15.366	-6.155	-18.586	0	HZ1	99.99	s
H255	255	0	-15.697	-5.011	-17.381	0	HZ2	99.99	s
H256	256	0	-16.332	-6.569	-17.238	0	HZ3	99.99	s
N257	257	0	-17.175	-0.247	-15.233	0	N	6.99	sp2
C258	258	0	-16.743	1.032	-15.728	0	CA	7.58	sp3
C259	259	0	-16.755	2.084	-14.675	0	C	9.63	sp2
O260	260	0	-16.062	3.076	-14.839	0	O	10.88	sp2
H261	261	0	-16.522	-0.852	-14.775	0	H	99.99	s
N262	262	0	-17.57	1.885	-13.636	0	N	12.58	sp2
C263	263	0	-17.722	2.809	-12.517	0	CA	12.24	sp3
C264	264	0	-16.511	2.805	-11.591	0	C	10.94	sp2
O265	265	0	-15.977	1.742	-11.251	0	O	12.99	sp2
C266	266	0	-19.007	2.513	-11.727	0	CB	12.8	sp3
C267	267	0	-19.32	3.508	-10.594	0	CG	15.86	sp3
C268	268	0	-20.512	3.083	-9.747	0	CD	16.21	sp2
O269	269	0	-20.981	1.952	-9.878	0	OE1	15.71	sp2
O270	270	-1	-20.968	3.896	-8.944	0	OE2	19.78	sp2
H271	271	0	-18.081	1.026	-13.599	0	H	99.99	s
N272	272	0	-16.109	4.014	-11.179	0	N	9.98	sp2
C273	273	0	-14.988	4.282	-10.278	0	CA	9.82	sp3
C274	274	0	-15.437	4.285	-8.831	0	C	8.22	sp2
O275	275	0	-16.533	4.755	-8.484	0	O	7.69	sp2
C276	276	0	-14.356	5.638	-10.603	0	CB	14.17	sp3
C277	277	0	-14.017	5.859	-12.079	0	CG	13.06	sp3
C278	278	0	-12.953	4.903	-12.618	0	CD	15.65	sp3
C279	279	0	-12.693	5.089	-14.116	0	CE	22.18	sp3
N280	280	1	-13.92	4.814	-14.882	0	NZ	26.26	sp3
H281	281	0	-16.673	4.785	-11.471	0	H	99.99	s
H282	282	0	-13.716	4.877	-15.9	0	HZ1	99.99	s
H283	283	0	-14.278	3.861	-14.664	0	HZ2	99.99	s
H284	284	0	-14.652	5.51	-14.636	0	HZ3	99.99	s
N285	285	0	-14.471	3.9	-8.016	0	N	4.24	sp2
C286	286	0	-14.667	3.618	-6.625	0	CA	7.49	sp3
C287	287	0	-13.461	4.206	-5.956	0	C	7.06	sp2
O288	288	0	-12.378	4.309	-6.539	0	O	6.48	sp2
C289	289	0	-14.642	2.116	-6.299	0	CB	8.33	sp3
C290	290	0	-15.589	1.176	-7.046	0	CG	7.33	sp3
C291	291	0	-15.017	0.704	-8.379	0	CD1	9.24	sp3
C292	292	0	-15.941	-0.032	-6.184	0	CD2	14.45	sp3
H293	293	0	-13.589	3.665	-8.426	0	H	99.99	s
N294	294	0	-13.62	4.343	-4.667	0	N	5.7	sp2
C295	295	0	-12.491	4.704	-3.853	0	CA	6.83	sp3
C296	296	0	-12.45	3.59	-2.812	0	C	7.88	sp2
O297	297	0	-13.496	3.309	-2.194	0	O	9.77	sp2
C298	298	0	-12.666	6.082	-3.22	0	CB	8.02	sp3
C299	299	0	-11.348	6.592	-2.636	0	CG	9.29	sp3
C300	300	0	-11.462	8.006	-2.069	0	CD	17.57	sp3
N301	301	0	-10.16	8.488	-1.612	0	NE	23.34	sp2
C302	302	0	-9.93	8.705	-0.299	0	CZ	22.96	sp2
N303	303	0	-10.88	8.5	0.615	0	NH1	14.22	sp2
N304	304	1	-8.731	9.134	0.083	0	NH2	23.54	sp2
H305	305	0	-14.521	4.21	-4.254	0	H	99.99	s
H306	306	0	-9.428	8.649	-2.278	0	HE	99.99	s
H307	307	0	-10.695	8.671	1.583	0	HH11	99.99	s
H308	308	0	-11.784	8.172	0.341	0	HH12	99.99	s
H309	309	0	-8.538	9.304	1.049	0	HH21	99.99	s
H310	310	0	-8.016	9.288	-0.6	0	HH22	99.99	s
N311	311	0	-11.33	2.884	-2.628	0	N	7.42	sp2
C312	312	0	-11.228	1.787	-1.66	0	CA	5.39	sp3
C313	313	0	-10.588	2.291	-0.411	0	C	6.12	sp2
O314	314	0	-9.528	2.913	-0.423	0	O	4.62	sp2
C315	315	0	-10.47	0.601	-2.277	0	CB	6.54	sp3
C316	316	0	-10.169	-0.529	-1.284	0	CG1	3.45	sp3
C317	317	0	-11.264	0.076	-3.473	0	CG2	7.2	sp3
H318	318	0	-10.517	3.16	-3.14	0	H	99.99	s
N319	319	0	-11.291	1.958	0.665	0	N	9.62	sp2
C320	320	0	-10.944	2.345	2.038	0	CA	8.71	sp3
C321	321	0	-10.23	1.29	2.83	0	C	8.81	sp2
O322	322	0	-9.421	1.612	3.688	0	O	13.3	sp2
C323	323	0	-12.207	2.803	2.772	0	CB	4.8	sp3
C324	324	0	-13.058	3.804	1.979	0	CG	3.75	sp3
C325	325	0	-14.428	4.003	2.623	0	CD1	5.97	sp3
C326	326	0	-12.339	5.133	1.731	0	CD2	3.68	sp3
H327	327	0	-12.111	1.414	0.507	0	H	99.99	s
N328	328	0	-10.499	0.02	2.63	0	N	10.34	sp2
C329	329	0	-9.882	-0.998	3.457	0	CA	8.1	sp3
C330	330	0	-10.367	-2.321	2.95	0	C	5.35	sp2
O331	331	0	-11.289	-2.343	2.158	0	O	6.4	sp2
H332	332	0	-11.17	-0.23	1.931	0	H	99.99	s
N333	333	0	-9.708	-3.369	3.358	0	N	5.95	sp2
C334	334	0	-9.895	-4.718	2.897	0	CA	6.05	sp3
C335	335	0	-10.384	-5.504	4.067	0	C	5.96	sp2
O336	336	0	-10.109	-5.094	5.193	0	O	5.86	sp2
C337	337	0	-8.573	-5.326	2.415	0	CB	5.93	sp3
C338	338	0	-8.005	-4.589	1.224	0	CG	5.56	sp2
C339	339	0	-8.426	-4.955	-0.07	0	CD1	4.39	sp2
C340	340	0	-7.059	-3.565	1.439	0	CD2	5.38	sp2
C341	341	0	-7.885	-4.282	-1.178	0	CE1	9.97	sp2
C342	342	0	-6.522	-2.89	0.331	0	CE2	8.52	sp2
C343	343	0	-6.941	-3.258	-0.963	0	CZ	13.01	sp2
O344	344	0	-6.413	-2.599	-2.056	0	OH	20.72	sp2
H345	345	0	-9.018	-3.217	4.065	0	H	99.99	s
H346	346	0	-5.827	-1.912	-1.766	0	HH	99.99	s
N347	347	0	-11.057	-6.631	3.858	0	N	7.4	sp2
C348	348	0	-11.395	-7.475	4.979	0	CA	8.34	sp3
C349	349	0	-10.097	-8.213	5.341	0	C	10.03	sp2
O350	350	0	-8.999	-7.916	4.852	0	O	10.6	sp2
C351	351	0	-12.553	-8.435	4.63	0	CB	6.52	sp3
C352	352	0	-12.164	-9.483	3.596	0	CG	6.47	sp2
O353	353	0	-11.142	-9.396	2.928	0	OD1	6.6	sp2
N354	354	0	-13.025	-10.509	3.522	0	ND2	5.8	sp2
H355	355	0	-11.149	-6.988	2.933	0	H	99.99	s
N356	356	0	-10.188	-9.199	6.25	0	N	13.9	sp2
C357	357	0	-9.035	-9.923	6.803	0	CA	12.46	sp3
C358	358	0	-8.114	-10.667	5.849	0	C	12.29	sp2
O359	359	0	-6.93	-10.829	6.139	0	O	13.39	sp2
C360	360	0	-9.523	-10.871	7.909	0	CB	12.53	sp3
C361	361	0	-10.348	-12.005	7.33	0	CG	18.26	sp2
N362	362	0	-11.574	-11.852	6.795	0	ND1	21.8	sp2
C363	363	0	-9.983	-13.351	7.234	0	CD2	16.54	sp2
C364	364	0	-11.984	-13.086	6.361	0	CE1	20.51	sp2
N365	365	0	-11.005	-14.006	6.631	0	NE2	19.95	sp2
H366	366	0	-11.094	-9.399	6.619	0	H	99.99	s
N368	368	0	-8.633	-11.127	4.702	0	N	11.13	sp2
C369	369	0	-7.831	-11.847	3.745	0	CA	5.77	sp3
C370	370	0	-7.695	-10.999	2.508	0	C	6.45	sp2
O371	371	0	-7.087	-11.441	1.533	0	O	8.09	sp2
C372	372	0	-8.419	-13.241	3.457	0	CB	4.02	sp3
C373	373	0	-9.889	-13.205	3.06	0	CG	9.93	sp2
O374	374	0	-10.507	-12.163	2.883	0	OD1	12.92	sp2
N375	375	0	-10.422	-14.428	2.923	0	ND2	11.02	sp2
H376	376	0	-9.599	-10.955	4.505	0	H	99.99	s
N377	377	0	-8.181	-9.759	2.482	0	N	5.93	sp2
C378	378	0	-8.072	-8.941	1.278	0	CA	2.56	sp3
C379	379	0	-9.064	-9.28	0.21	0	C	2	sp2
O380	380	0	-9.109	-8.62	-0.812	0	O	4.66	sp2
H381	381	0	-8.693	-9.406	3.265	0	H	99.99	s
N382	382	0	-9.948	-10.225	0.416	0	N	4.82	sp2
C383	383	0	-10.917	-10.643	-0.597	0	CA	4.24	sp3
C384	384	0	-12.074	-9.683	-0.685	0	C	5.01	sp2
O385	385	0	-12.79	-9.724	-1.688	0	O	2.99	sp2
C386	386	0	-11.401	-12.067	-0.341	0	CB	6.79	sp3
C387	387	0	-10.312	-13.102	-0.643	0	CG	10.67	sp3
C388	388	0	-10.78	-14.514	-0.325	0	CD	17.04	sp2
O389	389	0	-11.978	-14.791	-0.407	0	OE1	21.56	sp2
O390	390	-1	-9.933	-15.341	0.008	0	OE2	19.06	sp2
H391	391	0	-9.967	-10.672	1.311	0	H	99.99	s
N392	392	0	-12.363	-8.828	0.299	0	N	4.61	sp2
C393	393	0	-13.433	-7.898	0.12	0	CA	2	sp3
C394	394	0	-12.873	-6.552	0.513	0	C	2.97	sp2
O395	395	0	-11.973	-6.476	1.341	0	O	4.34	sp2
C396	396	0	-14.633	-8.234	1.015	0	CB	3.62	sp3
C397	397	0	-15.474	-9.353	0.439	0	CG	2.44	sp2
C398	398	0	-15.137	-10.712	0.337	0	CD1	2	sp2
C399	399	0	-16.802	-9.254	-0.12	0	CD2	3.2	sp2
N400	400	0	-16.138	-11.432	-0.236	0	NE1	2	sp2
C401	401	0	-17.19	-10.572	-0.538	0	CE2	2	sp2
C402	402	0	-17.69	-8.173	-0.3	0	CE3	2	sp2
C403	403	0	-18.455	-10.779	-1.128	0	CZ2	2.84	sp2
C404	404	0	-18.953	-8.391	-0.889	0	CZ3	2	sp2
C405	405	0	-19.333	-9.686	-1.302	0	CH2	2	sp2
H406	406	0	-11.802	-8.811	1.126	0	H	99.99	s
H407	407	0	-16.119	-12.396	-0.41	0	HE1	99.99	s
N408	408	0	-13.394	-5.497	-0.081	0	N	2.14	sp2
C409	409	0	-12.952	-4.141	0.018	0	CA	4.91	sp3
C410	410	0	-14.098	-3.343	0.547	0	C	7.13	sp2
O411	411	0	-15.226	-3.586	0.137	0	O	7.83	sp2
C412	412	0	-12.555	-3.591	-1.349	0	CB	5.1	sp3
S413	413	0	-11.089	-4.382	-2.043	0	SG	21.35	sp3
H414	414	0	-14.172	-5.678	-0.682	0	H	99.99	s
N415	415	0	-13.87	-2.353	1.37	0	N	7.83	sp2
C416	416	0	-14.901	-1.432	1.757	0	CA	11.69	sp3
C417	417	0	-14.668	-0.311	0.754	0	C	11.33	sp2
O418	418	0	-13.638	0.348	0.797	0	O	10.5	sp2
C419	419	0	-14.691	-0.957	3.191	0	CB	14.24	sp3
C420	420	0	-15.796	-0.016	3.674	0	CG	17.18	sp3
C421	421	0	-15.499	0.402	5.098	0	CD	24.45	sp2
O422	422	0	-14.79	1.39	5.283	0	OE1	27.1	sp2
O423	423	-1	-15.978	-0.262	6.015	0	OE2	26.86	sp2
H424	424	0	-12.942	-2.105	1.598	0	H	99.99	s
N425	425	0	-15.582	-0.208	-0.197	0	N	11.85	sp2
C426	426	0	-15.598	0.795	-1.224	0	CA	8.35	sp3
C427	427	0	-16.532	1.962	-0.899	0	C	7.63	sp2
O428	428	0	-17.437	1.941	-0.05	0	O	6.51	sp2
C429	429	0	-16.019	0.166	-2.548	0	CB	6.82	sp3
H430	430	0	-16.363	-0.829	-0.131	0	H	99.99	s
N431	431	0	-16.343	2.993	-1.689	0	N	6.07	sp2
C432	432	0	-17.146	4.179	-1.62	0	CA	6.07	sp3
C433	433	0	-17.347	4.727	-3.024	0	C	4.96	sp2
O434	434	0	-16.373	4.773	-3.79	0	O	6.08	sp2
C435	435	0	-16.452	5.198	-0.715	0	CB	4.53	sp3
C436	436	0	-17.254	6.471	-0.444	0	CG	5.1	sp3
C437	437	0	-16.43	7.386	0.436	0	CD	4.03	sp2
O438	438	0	-16.672	7.532	1.627	0	OE1	6.45	sp2
N439	439	0	-15.431	8.003	-0.217	0	NE2	6.35	sp2
H440	440	0	-15.57	2.967	-2.324	0	H	99.99	s
N441	441	0	-18.532	5.098	-3.453	0	N	4.53	sp2
C442	442	0	-18.732	5.62	-4.785	0	CA	8.87	sp3
C443	443	0	-19.677	6.828	-4.707	0	C	10.92	sp2
O444	444	0	-19.959	7.32	-3.608	0	O	9.09	sp2
C445	445	0	-19.369	4.559	-5.704	0	CB	13.2	sp3
O446	446	0	-20.635	4.143	-5.179	0	OG1	17.91	sp3
C447	447	0	-18.479	3.346	-5.967	0	CG2	16.41	sp3
H448	448	0	-19.319	5.008	-2.846	0	H	99.99	s
H449	449	0	-20.969	3.487	-5.778	0	HG1	99.99	s
N450	450	0	-20.272	7.309	-5.809	0	N	12.03	sp2
C451	451	0	-21.194	8.422	-5.742	0	CA	15.25	sp3
C452	452	0	-22.508	7.944	-5.224	0	C	15.03	sp2
O453	453	0	-23.434	8.745	-5.075	0	O	19.97	sp2
C454	454	0	-21.371	9.036	-7.132	0	CB	21.98	sp3
C455	455	0	-20.05	9.392	-7.816	0	CG	29.68	sp3
C456	456	0	-20.258	9.885	-9.25	0	CD	35.17	sp3
C457	457	0	-18.948	10.147	-9.999	0	CE	38.52	sp3
N458	458	1	-18.195	11.224	-9.341	0	NZ	39.73	sp3
H459	459	0	-20.097	6.863	-6.686	0	H	99.99	s
H460	460	0	-17.32	11.409	-9.872	0	HZ1	99.99	s
H461	461	0	-18.777	12.086	-9.318	0	HZ2	99.99	s
H462	462	0	-17.957	10.939	-8.369	0	HZ3	99.99	s
N463	463	0	-22.663	6.648	-4.952	0	N	13.68	sp2
C464	464	0	-23.938	6.18	-4.46	0	CA	10.54	sp3
C465	465	0	-23.786	5.766	-3.027	0	C	9.29	sp2
O466	466	0	-24.798	5.491	-2.388	0	O	12.15	sp2
C467	467	0	-24.435	4.992	-5.292	0	CB	11.3	sp3
C468	468	0	-24.517	5.36	-6.762	0	CG	14.04	sp2
O469	469	0	-25.141	6.337	-7.157	0	OD1	20.07	sp2
N470	470	0	-23.831	4.524	-7.559	0	ND2	12.44	sp2
H471	471	0	-21.914	5.997	-5.073	0	H	99.99	s
N472	472	0	-22.626	5.712	-2.378	0	N	7.12	sp2
C473	473	0	-22.605	5.312	-0.981	0	CA	6.67	sp3
C474	474	0	-21.379	4.517	-0.619	0	C	6.65	sp2
O475	475	0	-20.372	4.589	-1.305	0	O	7.12	sp2
H476	476	0	-21.777	5.974	-2.838	0	H	99.99	s
N477	477	0	-21.463	3.694	0.402	0	N	6.38	sp2
C478	478	0	-20.31	2.992	0.915	0	CA	6.54	sp3
C479	479	0	-20.637	1.561	1.311	0	C	7.19	sp2
O480	480	0	-21.757	1.33	1.787	0	O	8.13	sp2
C481	481	0	-19.765	3.792	2.106	0	CB	3.53	sp3
C482	482	0	-18.426	3.334	2.688	0	CG	8.7	sp3
C483	483	0	-18.077	4.213	3.871	0	CD	9.87	sp2
O484	484	0	-18.243	3.843	5.025	0	OE1	11.27	sp2
N485	485	0	-17.586	5.414	3.523	0	NE2	10.54	sp2
H486	486	0	-22.333	3.617	0.889	0	H	99.99	s
N487	487	0	-19.736	0.588	1.171	0	N	6.76	sp2
C488	488	0	-20.081	-0.766	1.55	0	CA	5.49	sp3
C489	489	0	-19.167	-1.714	0.853	0	C	7.22	sp2
O490	490	0	-18.351	-1.281	0.037	0	O	12.47	sp2
H491	491	0	-18.824	0.798	0.818	0	H	99.99	s
N492	492	0	-19.252	-2.992	1.159	0	N	5.91	sp2
C493	493	0	-18.312	-3.98	0.711	0	CA	2	sp3
C494	494	0	-18.612	-4.489	-0.652	0	C	2	sp2
O495	495	0	-19.736	-4.651	-1.091	0	O	2.29	sp2
C496	496	0	-18.229	-5.129	1.725	0	CB	2	sp3
C497	497	0	-17.734	-4.629	3.067	0	CG	2	sp2
C498	498	0	-18.495	-4.018	4.079	0	CD1	2	sp2
C499	499	0	-16.386	-4.66	3.583	0	CD2	2	sp2
N500	500	0	-17.723	-3.678	5.147	0	NE1	3.66	sp2
C501	501	0	-16.41	-4.055	4.885	0	CE2	2	sp2
C502	502	0	-15.169	-5.142	3.057	0	CE3	2	sp2
C503	503	0	-15.217	-3.941	5.631	0	CZ2	4.4	sp2
C504	504	0	-13.984	-5.022	3.812	0	CZ3	2	sp2
C505	505	0	-14.006	-4.424	5.09	0	CH2	3.85	sp2
H506	506	0	-19.908	-3.245	1.85	0	H	99.99	s
H507	507	0	-18.037	-3.231	5.961	0	HE1	99.99	s
N508	508	0	-17.558	-4.803	-1.336	0	N	3.14	sp2
C509	509	0	-17.605	-5.204	-2.731	0	CA	5.02	sp3
C510	510	0	-16.509	-6.327	-2.812	0	C	6.35	sp2
O511	511	0	-15.557	-6.26	-1.998	0	O	3.83	sp2
C512	512	0	-17.205	-3.96	-3.561	0	CB	4.18	sp3
C513	513	0	-16.554	-4.256	-4.913	0	CG1	8.24	sp3
C514	514	0	-18.389	-3.006	-3.72	0	CG2	2	sp3
H515	515	0	-16.666	-4.677	-0.9	0	H	99.99	s
N516	516	0	-16.546	-7.362	-3.7	0	N	4.23	sp2
C517	517	0	-15.493	-8.348	-3.833	0	CA	3.92	sp3
C518	518	0	-14.301	-7.649	-4.421	0	C	4.29	sp2
O519	519	0	-14.451	-7.037	-5.484	0	O	6.41	sp2
C520	520	0	-16.077	-9.387	-4.795	0	CB	2	sp3
C521	521	0	-17.586	-9.164	-4.786	0	CG	2.11	sp3
C522	522	0	-17.69	-7.665	-4.555	0	CD	2	sp3
N523	523	0	-13.106	-7.806	-3.863	0	N	5.94	sp2
C524	524	0	-11.949	-7.194	-4.445	0	CA	7.82	sp3
C525	525	0	-11.651	-7.763	-5.821	0	C	10.55	sp2
O526	526	0	-11.053	-7.084	-6.66	0	O	14.21	sp2
C527	527	0	-10.737	-7.359	-3.529	0	CB	7.39	sp3
O528	528	0	-10.463	-8.749	-3.331	0	OG	14.58	sp3
H529	529	0	-13.022	-8.338	-3.022	0	H	99.99	s
H530	530	0	-9.83	-8.8	-2.625	0	HG	99.99	s
N531	531	0	-12.153	-8.945	-6.19	0	N	12.77	sp2
C532	532	0	-11.886	-9.44	-7.531	0	CA	13.89	sp3
C533	533	0	-12.852	-8.944	-8.6	0	C	13.31	sp2
O534	534	0	-12.853	-9.462	-9.728	0	O	14.95	sp2
C535	535	0	-11.759	-10.977	-7.544	0	CB	18.15	sp3
C536	536	0	-12.795	-11.666	-6.666	0	CG	22.31	sp2
O537	537	0	-12.458	-12.321	-5.692	0	OD1	27.9	sp2
N538	538	0	-14.073	-11.485	-7.034	0	ND2	24.8	sp2
H539	539	0	-12.696	-9.473	-5.537	0	H	99.99	s
N540	540	0	-13.676	-7.931	-8.303	0	N	9.09	sp2
C541	541	0	-14.566	-7.352	-9.305	0	CA	6.42	sp3
C542	542	0	-14.062	-5.958	-9.587	0	C	4.42	sp2
O543	543	0	-14.713	-5.216	-10.308	0	O	6.23	sp2
C544	544	0	-15.99	-7.221	-8.751	0	CB	3.69	sp3
C545	545	0	-16.835	-8.458	-8.956	0	CG	2	sp2
C546	546	0	-16.365	-9.725	-8.553	0	CD1	3.7	sp2
C547	547	0	-18.106	-8.292	-9.54	0	CD2	3.62	sp2
C548	548	0	-17.189	-10.849	-8.727	0	CE1	2	sp2
C549	549	0	-18.932	-9.414	-9.714	0	CE2	5.82	sp2
C550	550	0	-18.464	-10.677	-9.301	0	CZ	5.94	sp2
O551	551	0	-19.277	-11.781	-9.461	0	OH	10.31	sp2
H552	552	0	-13.656	-7.542	-7.382	0	H	99.99	s
H553	553	0	-20.1	-11.519	-9.854	0	HH	99.99	s
N554	554	0	-12.942	-5.527	-9.049	0	N	4.22	sp2
C555	555	0	-12.479	-4.16	-9.197	0	CA	4.51	sp3
C556	556	0	-10.976	-4.21	-9.539	0	C	5.4	sp2
O557	557	0	-10.364	-5.255	-9.313	0	O	6.64	sp2
C558	558	0	-12.709	-3.313	-7.936	0	CB	4.39	sp3
C559	559	0	-12.146	-3.972	-6.673	0	CG1	3.66	sp3
C560	560	0	-14.199	-3.022	-7.785	0	CG2	7.88	sp3
C561	561	0	-12.35	-3.132	-5.412	0	CD1	2	sp3
H562	562	0	-12.39	-6.148	-8.491	0	H	99.99	s
N563	563	0	-10.313	-3.175	-10.079	0	N	3.03	sp2
C564	564	0	-8.892	-3.254	-10.36	0	CA	3.78	sp3
C565	565	0	-8.334	-1.853	-10.12	0	C	2.01	sp2
O566	566	0	-9.059	-0.888	-10.311	0	O	2	sp2
C567	567	0	-8.616	-3.771	-11.789	0	CB	2.51	sp3
O568	568	0	-7.25	-4.17	-11.924	0	OG1	7.49	sp3
C569	569	0	-8.993	-2.784	-12.897	0	CG2	2	sp3
H570	570	0	-10.806	-2.332	-10.288	0	H	99.99	s
H571	571	0	-7.16	-4.549	-12.788	0	HG1	99.99	s
N572	572	0	-7.104	-1.666	-9.642	0	N	3.01	sp2
C573	573	0	-6.489	-0.357	-9.477	0	CA	4.08	sp3
C574	574	0	-6.405	0.53	-10.708	0	C	3.22	sp2
O575	575	0	-6.051	0.014	-11.74	0	O	7.8	sp2
C576	576	0	-5.132	-0.658	-8.852	0	CB	2	sp3
C577	577	0	-4.82	-2.019	-9.433	0	CG	2	sp3
C578	578	0	-6.162	-2.727	-9.333	0	CD	4.77	sp3
N579	579	0	-6.697	1.828	-10.667	0	N	3.19	sp2
C580	580	0	-6.498	2.7	-11.783	0	CA	2	sp3
C581	581	0	-5.117	3.264	-11.548	0	C	3.1	sp2
O582	582	0	-4.45	3.604	-12.5	0	O	6.01	sp2
C583	583	0	-7.545	3.827	-11.786	0	CB	3.96	sp3
C584	584	0	-7.342	4.827	-12.93	0	CG1	3.6	sp3
C585	585	0	-8.959	3.258	-11.815	0	CG2	2	sp3
H586	586	0	-7.007	2.207	-9.795	0	H	99.99	s
N587	587	0	-4.58	3.472	-10.36	0	N	4.74	sp2
C588	588	0	-3.256	4.06	-10.214	0	CA	5.7	sp3
C589	589	0	-2.47	3.206	-9.263	0	C	6.03	sp2
O590	590	0	-2.177	3.578	-8.151	0	O	8.85	sp2
C591	591	0	-3.335	5.497	-9.665	0	CB	3.37	sp3
C592	592	0	-4.396	6.331	-10.364	0	CG	6.65	sp2
O593	593	0	-5.548	6.382	-9.952	0	OD1	7.96	sp2
N594	594	0	-3.948	7.005	-11.435	0	ND2	3.13	sp2
H595	595	0	-5.118	3.252	-9.546	0	H	99.99	s
N596	596	0	-2.083	2.039	-9.714	0	N	8.04	sp2
C597	597	0	-1.364	1.128	-8.889	0	CA	12.1	sp3
C598	598	0	-0.033	1.738	-8.455	0	C	14.28	sp2
O599	599	0	0.744	2.3	-9.229	0	O	15.64	sp2
C600	600	0	-1.139	-0.212	-9.598	0	CB	13.92	sp3
O601	601	0	-0.58	-1.154	-8.676	0	OG	14.64	sp3
H602	602	0	-2.325	1.787	-10.651	0	H	99.99	s
H603	603	0	-0.444	-1.97	-9.145	0	HG	99.99	s
N604	604	0	0.293	1.529	-7.191	0	N	15.2	sp2
C605	605	0	1.5	2.054	-6.607	0	CA	12.82	sp3
C606	606	0	2.699	1.287	-7.128	0	C	13.63	sp2
O607	607	0	3.846	1.731	-6.955	0	O	9.13	sp2
C608	608	0	1.451	1.97	-5.083	0	CB	11.53	sp3
C609	609	0	0.572	3.036	-4.432	0	CG	8.15	sp3
C610	610	0	0.358	2.761	-2.943	0	CD1	4.6	sp3
C611	611	0	1.126	4.442	-4.671	0	CD2	6.79	sp3
H612	612	0	-0.343	1.001	-6.629	0	H	99.99	s
N613	613	0	2.423	0.142	-7.797	0	N	15.98	sp2
C614	614	0	3.476	-0.713	-8.346	0	CA	15.52	sp3
C615	615	0	4.291	-0.111	-9.451	0	C	17.16	sp2
O616	616	0	5.346	-0.63	-9.836	0	O	19.12	sp2
C617	617	0	2.804	-2.001	-8.792	0	CB	11.56	sp3
C618	618	0	2.173	-2.796	-7.647	0	CG	16.68	sp3
C619	619	0	1.515	-4.037	-8.213	0	CD	19.12	sp2
O620	620	0	1.98	-5.134	-7.908	0	OE1	21.63	sp2
O621	621	-1	0.542	-3.903	-8.954	0	OE2	22.15	sp2
H622	622	0	1.472	-0.145	-7.909	0	H	99.99	s
N623	623	0	3.752	1.023	-9.899	0	N	18.88	sp2
C624	624	0	4.398	1.796	-10.92	0	CA	19.64	sp3
C625	625	0	5.626	2.441	-10.358	0	C	16.59	sp2
O626	626	0	6.487	2.745	-11.156	0	O	19.83	sp2
C627	627	0	3.44	2.809	-11.565	0	CB	21.9	sp3
C628	628	0	2.951	3.947	-10.661	0	CG	25.95	sp3
C629	629	0	1.877	4.799	-11.342	0	CD	26.66	sp3
C630	630	0	1.28	5.864	-10.418	0	CE	28.61	sp3
N631	631	1	0.232	6.604	-11.138	0	NZ	27.22	sp3
H632	632	0	2.881	1.351	-9.534	0	H	99.99	s
H633	633	0	-0.189	7.319	-10.511	0	HZ1	99.99	s
H634	634	0	0.645	7.076	-11.968	0	HZ2	99.99	s
H635	635	0	-0.505	5.941	-11.451	0	HZ3	99.99	s
N636	636	0	5.853	2.665	-9.07	0	N	17.89	sp2
C637	637	0	7.108	3.303	-8.646	0	CA	17.76	sp3
C638	638	0	8.171	2.219	-8.463	0	C	15.79	sp2
O639	639	0	7.845	1.291	-7.749	0	O	17.99	sp2
C640	640	0	6.91	4.05	-7.325	0	CB	18.83	sp3
C641	641	0	5.711	4.963	-7.41	0	CG	21.44	sp2
N642	642	0	4.495	4.631	-6.939	0	ND1	23.8	sp2
C643	643	0	5.646	6.243	-7.969	0	CD2	19.55	sp2
C644	644	0	3.662	5.689	-7.195	0	CE1	22.79	sp2
N645	645	0	4.369	6.678	-7.828	0	NE2	24.74	sp2
H646	646	0	5.187	2.355	-8.392	0	H	99.99	s
N648	648	0	9.438	2.232	-8.882	0	N	15.26	sp2
C649	649	0	10.337	1.083	-8.707	0	CA	12.69	sp3
C650	650	0	10.465	0.443	-7.335	0	C	12.6	sp2
O651	651	0	10.722	-0.768	-7.208	0	O	14.59	sp2
C652	652	0	11.726	1.495	-9.198	0	CB	12.17	sp3
O653	653	0	12.165	2.653	-8.48	0	OG	14.56	sp3
H654	654	0	9.752	3.024	-9.405	0	H	99.99	s
H655	655	0	13.048	2.841	-8.773	0	HG	99.99	s
N656	656	0	10.306	1.287	-6.295	0	N	12.24	sp2
C657	657	0	10.435	0.841	-4.927	0	CA	9.05	sp3
C658	658	0	9.144	0.225	-4.399	0	C	8.56	sp2
O659	659	0	9.217	-0.364	-3.31	0	O	12.63	sp2
C660	660	0	10.943	1.974	-4.02	0	CB	7.19	sp3
C661	661	0	10.119	3.241	-4.147	0	CG	10.09	sp2
C662	662	0	10.447	4.369	-4.918	0	CD1	8.39	sp2
C663	663	0	8.859	3.573	-3.52	0	CD2	9.38	sp2
N664	664	0	9.501	5.341	-4.811	0	NE1	8.82	sp2
C665	665	0	8.498	4.891	-3.959	0	CE2	7.82	sp2
C666	666	0	8.009	2.873	-2.635	0	CE3	7.95	sp2
C667	667	0	7.298	5.482	-3.506	0	CZ2	13.5	sp2
C668	668	0	6.814	3.474	-2.186	0	CZ3	6.86	sp2
C669	669	0	6.459	4.771	-2.621	0	CH2	9.69	sp2
H670	670	0	10.058	2.233	-6.5	0	H	99.99	s
H671	671	0	9.526	6.213	-5.257	0	HE1	99.99	s
N672	672	0	7.958	0.26	-5.031	0	N	2	sp2
C673	673	0	6.838	-0.423	-4.45	0	CA	2	sp3
C674	674	0	6.737	-1.721	-5.195	0	C	2	sp2
O675	675	0	6.54	-1.771	-6.398	0	O	4.48	sp2
C676	676	0	5.588	0.44	-4.619	0	CB	2.31	sp3
C677	677	0	4.411	-0.064	-3.814	0	CG	6.52	sp2
C678	678	0	4.145	0.54	-2.569	0	CD1	6.69	sp2
C679	679	0	3.594	-1.091	-4.333	0	CD2	8.4	sp2
C680	680	0	3.008	0.143	-1.848	0	CE1	6.79	sp2
C681	681	0	2.456	-1.489	-3.61	0	CE2	5.93	sp2
C682	682	0	2.166	-0.85	-2.386	0	CZ	4.59	sp2
O683	683	0	1.022	-1.192	-1.693	0	OH	9.99	sp2
H684	684	0	7.881	0.702	-5.921	0	H	99.99	s
H685	685	0	0.587	-1.913	-2.133	0	HH	99.99	s
N686	686	0	6.91	-2.823	-4.517	0	N	3.83	sp2
C687	687	0	6.881	-4.107	-5.16	0	CA	4.77	sp3
C688	688	0	5.602	-4.903	-5.101	0	C	7.37	sp2
O689	689	0	5.689	-5.969	-5.685	0	O	12.55	sp2
C690	690	0	8.073	-4.954	-4.698	0	CB	6.77	sp3
C691	691	0	9.394	-4.316	-5.074	0	CG	12.87	sp2
N692	692	0	10.311	-4.91	-5.856	0	ND1	16.37	sp2
C693	693	0	9.897	-3.073	-4.681	0	CD2	13.3	sp2
C694	694	0	11.373	-4.048	-5.948	0	CE1	16.92	sp2
N695	695	0	11.122	-2.917	-5.226	0	NE2	17.79	sp2
H696	696	0	7.07	-2.753	-3.536	0	H	99.99	s
N698	698	0	4.428	-4.59	-4.524	0	N	4.67	sp2
C699	699	0	3.281	-5.47	-4.64	0	CA	3.08	sp3
C700	700	0	3.413	-6.527	-3.581	0	C	4.98	sp2
O701	701	0	4.137	-6.226	-2.625	0	O	5.71	sp2
H702	702	0	4.37	-3.758	-3.973	0	H	99.99	s
N703	703	0	2.787	-7.716	-3.662	0	N	3.18	sp2
C704	704	0	2.937	-8.811	-2.698	0	CA	5.68	sp3
C705	705	0	4.273	-9.561	-2.694	0	C	9.14	sp2
O706	706	0	4.63	-10.194	-3.682	0	O	11.69	sp2
C707	707	0	1.702	-9.674	-2.971	0	CB	3.45	sp3
C708	708	0	1.336	-9.434	-4.432	0	CG	3.99	sp3
C709	709	0	1.823	-8.02	-4.716	0	CD	5.66	sp3
N710	710	0	5.074	-9.534	-1.625	0	N	7.6	sp2
C711	711	0	6.371	-10.15	-1.607	0	CA	6.77	sp3
C712	712	0	6.46	-10.629	-0.196	0	C	7.63	sp2
O713	713	0	6.136	-9.875	0.716	0	O	14.15	sp2
C714	714	0	7.481	-9.097	-1.796	0	CB	11.51	sp3
C715	715	0	8.841	-9.756	-2.001	0	CG1	14.67	sp3
C716	716	0	7.182	-8.045	-2.865	0	CG2	8.59	sp3
H717	717	0	4.762	-9.016	-0.827	0	H	99.99	s
N718	718	0	6.832	-11.889	0.003	0	N	6.32	sp2
C719	719	0	6.998	-12.394	1.336	0	CA	3.74	sp3
C720	720	0	8.19	-11.77	1.992	0	C	2.59	sp2
O721	721	0	8.96	-11.076	1.351	0	O	7.14	sp2
C722	722	0	7.097	-13.921	1.327	0	CB	4.35	sp3
O723	723	0	8.191	-14.339	0.504	0	OG	6.44	sp3
H724	724	0	7.088	-12.451	-0.783	0	H	99.99	s
H725	725	0	8.251	-15.281	0.598	0	HG	99.99	s
N726	726	0	8.41	-12.02	3.275	0	N	5.36	sp2
C727	727	0	9.519	-11.478	4.01	0	CA	4.23	sp3
C728	728	0	10.743	-12.116	3.406	0	C	6.51	sp2
O729	729	0	11.734	-11.452	3.104	0	O	11.01	sp2
C730	730	0	9.378	-11.873	5.477	0	CB	4.03	sp3
C731	731	0	10.282	-11.116	6.446	0	CG	8.72	sp3
C732	732	0	10.207	-11.743	7.839	0	CD	9.14	sp3
N733	733	0	10.79	-10.889	8.872	0	NE	16	sp2
C734	734	0	12.103	-10.929	9.192	0	CZ	18.88	sp2
N735	735	0	12.965	-11.704	8.527	0	NH1	23.77	sp2
N736	736	1	12.538	-10.168	10.195	0	NH2	16.85	sp2
H737	737	0	7.763	-12.621	3.743	0	H	99.99	s
H738	738	0	10.184	-10.264	9.365	0	HE	99.99	s
H739	739	0	13.929	-11.727	8.789	0	HH11	99.99	s
H740	740	0	12.665	-12.264	7.753	0	HH12	99.99	s
H741	741	0	13.504	-10.17	10.452	0	HH21	99.99	s
H742	742	0	11.898	-9.587	10.7	0	HH22	99.99	s
N743	743	0	10.688	-13.417	3.138	0	N	9.08	sp2
C744	744	0	11.844	-14.114	2.567	0	CA	8.1	sp3
C745	745	0	12.15	-13.758	1.125	0	C	6.95	sp2
O746	746	0	13.312	-13.565	0.806	0	O	11.41	sp2
C747	747	0	11.689	-15.631	2.711	0	CB	9.64	sp3
C748	748	0	11.516	-16.019	4.169	0	CG	11.97	sp2
O749	749	0	12.053	-15.405	5.082	0	OD1	8.81	sp2
N750	750	0	10.708	-17.077	4.342	0	ND2	7.29	sp2
H751	751	0	9.853	-13.922	3.351	0	H	99.99	s
N752	752	0	11.234	-13.604	0.186	0	N	3.01	sp2
C753	753	0	11.569	-13.14	-1.139	0	CA	2	sp3
C754	754	0	12.169	-11.769	-1.152	0	C	3.47	sp2
O755	755	0	13.052	-11.502	-1.954	0	O	4.25	sp2
C756	756	0	10.342	-13.179	-2.052	0	CB	3.3	sp3
H757	757	0	10.277	-13.759	0.431	0	H	99.99	s
N758	758	0	11.679	-10.869	-0.315	0	N	3.85	sp2
C759	759	0	12.232	-9.531	-0.185	0	CA	4.25	sp3
C760	760	0	13.68	-9.58	0.23	0	C	5.03	sp2
O761	761	0	14.458	-8.71	-0.138	0	O	5.09	sp2
C762	762	0	11.46	-8.731	0.859	0	CB	2.25	sp3
H763	763	0	10.927	-11.146	0.284	0	H	99.99	s
N764	764	0	14.082	-10.56	1.03	0	N	8.35	sp2
C765	765	0	15.477	-10.761	1.38	0	CA	7.22	sp3
C766	766	0	16.314	-11.227	0.17	0	C	9.39	sp2
O767	767	0	17.523	-11.006	0.082	0	O	12.18	sp2
C768	768	0	15.593	-11.735	2.554	0	CB	8.07	sp3
C769	769	0	14.96	-11.146	3.817	0	CG	17.35	sp3
C770	770	0	14.953	-12.131	4.972	0	CD	18.17	sp2
O771	771	0	16.02	-12.615	5.346	0	OE1	26.06	sp2
O772	772	-1	13.876	-12.399	5.505	0	OE2	21.69	sp2
H773	773	0	13.403	-11.226	1.342	0	H	99.99	s
N774	774	0	15.734	-11.95	-0.773	0	N	9.05	sp2
C775	775	0	16.379	-12.402	-1.967	0	CA	8.04	sp3
C776	776	0	16.558	-11.161	-2.82	0	C	10.18	sp2
O777	777	0	17.65	-10.939	-3.332	0	O	13.49	sp2
C778	778	0	15.542	-13.49	-2.652	0	CB	9.25	sp3
C779	779	0	16.183	-13.94	-3.945	0	CG	5.84	sp2
C780	780	0	17.383	-14.68	-3.907	0	CD1	5.52	sp2
C781	781	0	15.556	-13.6	-5.16	0	CD2	8.63	sp2
C782	782	0	17.974	-15.083	-5.116	0	CE1	6.31	sp2
C783	783	0	16.146	-14.005	-6.368	0	CE2	6.9	sp2
C784	784	0	17.348	-14.74	-6.331	0	CZ	8.77	sp2
O785	785	0	17.931	-15.138	-7.518	0	OH	11.25	sp2
H786	786	0	14.758	-12.138	-0.659	0	H	99.99	s
H787	787	0	17.42	-14.822	-8.252	0	HH	99.99	s
N788	788	0	15.533	-10.354	-3.087	0	N	9.32	sp2
C789	789	0	15.648	-9.121	-3.865	0	CA	5.51	sp3
C790	790	0	16.697	-8.167	-3.315	0	C	7.35	sp2
O791	791	0	17.371	-7.453	-4.066	0	O	10.11	sp2
C792	792	0	14.383	-8.302	-3.713	0	CB	2	sp3
C793	793	0	13.469	-8.76	-4.793	0	CG	2.73	sp3
C794	794	0	12.134	-8.018	-4.827	0	CD1	2	sp3
C795	795	0	14.316	-8.758	-6.06	0	CD2	2.27	sp3
H796	796	0	14.645	-10.606	-2.704	0	H	99.99	s
N797	797	0	16.929	-8.167	-2.02	0	N	7.97	sp2
C798	798	0	17.903	-7.327	-1.387	0	CA	5.81	sp3
C799	799	0	19.124	-8.096	-0.947	0	C	8.03	sp2
O800	800	0	19.699	-7.824	0.101	0	O	12.66	sp2
C801	801	0	17.283	-6.538	-0.229	0	CB	6.72	sp3
C802	802	0	16.202	-5.546	-0.67	0	CG	3.11	sp3
C803	803	0	15.547	-4.869	0.532	0	CD1	3.54	sp3
C804	804	0	16.723	-4.516	-1.676	0	CD2	2	sp3
H805	805	0	16.381	-8.782	-1.452	0	H	99.99	s
N806	806	0	19.618	-9.079	-1.705	0	N	13.09	sp2
C807	807	0	20.866	-9.78	-1.325	0	CA	12.19	sp3
C808	808	0	22.112	-9.122	-1.919	0	C	13.4	sp2
O809	809	0	23.239	-9.635	-1.819	0	O	15.27	sp2
C810	810	0	20.781	-11.258	-1.715	0	CB	6.65	sp3
O811	811	0	20.511	-11.384	-3.12	0	OG	7.46	sp3
H812	812	0	19.156	-9.303	-2.563	0	H	99.99	s
H813	813	0	19.579	-11.243	-3.231	0	HG	99.99	s
N814	814	0	21.886	-7.97	-2.552	0	N	13.32	sp2
C815	815	0	22.893	-7.137	-3.152	0	CA	13.52	sp3
C816	816	0	22.328	-5.708	-3.13	0	C	13.2	sp2
O817	817	0	21.128	-5.452	-3.273	0	O	13.08	sp2
C818	818	0	23.197	-7.601	-4.58	0	CB	11.87	sp3
O819	819	0	21.984	-7.693	-5.336	0	OG	18.69	sp3
H820	820	0	20.941	-7.663	-2.661	0	H	99.99	s
H821	821	0	22.214	-8.075	-6.173	0	HG	99.99	s
N822	822	0	23.181	-4.751	-2.845	0	N	11.96	sp2
C823	823	0	22.812	-3.369	-2.905	0	CA	11.63	sp3
C824	824	0	23.564	-2.69	-1.787	0	C	12.82	sp2
O825	825	0	24.042	-3.338	-0.837	0	O	15.3	sp2
H826	826	0	24.134	-4.997	-2.671	0	H	99.99	s
N827	827	0	23.64	-1.371	-1.949	0	N	11.67	sp2
C828	828	0	24.315	-0.55	-0.975	0	CA	11.58	sp3
C829	829	0	23.429	-0.316	0.21	0	C	9.53	sp2
O830	830	0	22.271	-0.714	0.247	0	O	11.9	sp2
C831	831	0	24.751	0.785	-1.602	0	CB	13.8	sp3
C832	832	0	23.555	1.59	-2.137	0	CG1	15.18	sp3
C833	833	0	25.783	0.512	-2.7	0	CG2	14.65	sp3
C834	834	0	23.929	3.002	-2.591	0	CD1	20.2	sp3
H835	835	0	23.168	-0.96	-2.728	0	H	99.99	s
N836	836	0	23.954	0.378	1.19	0	N	8.15	sp2
C837	837	0	23.189	0.725	2.348	0	CA	6.52	sp3
C838	838	0	22.106	1.674	1.961	0	C	8.1	sp2
O839	839	0	22.292	2.698	1.279	0	O	8.78	sp2
C840	840	0	24.098	1.363	3.412	0	CB	6.16	sp3
C841	841	0	24.998	0.372	4.151	0	CG	8.49	sp2
O842	842	0	25.196	0.491	5.35	0	OD1	10.93	sp2
N843	843	0	25.574	-0.597	3.415	0	ND2	4.87	sp2
H844	844	0	24.889	0.719	1.093	0	H	99.99	s
N845	845	0	20.941	1.207	2.371	0	N	6.48	sp2
C846	846	0	19.741	1.974	2.226	0	CA	3.75	sp3
C847	847	0	18.847	1.411	1.192	0	C	2.59	sp2
O848	848	0	17.733	1.891	1.119	0	O	2.97	sp2
H849	849	0	20.921	0.316	2.807	0	H	99.99	s
N850	850	0	19.263	0.443	0.378	0	N	4.59	sp2
C851	851	0	18.417	-0.106	-0.691	0	CA	5.32	sp3
C852	852	0	17.146	-0.645	-0.073	0	C	2.66	sp2
O853	853	0	17.275	-1.169	1.016	0	O	5.56	sp2
C854	854	0	19.158	-1.214	-1.441	0	CB	7.59	sp3
O855	855	0	20.368	-0.697	-2.004	0	OG	2	sp3
H856	856	0	20.188	0.085	0.506	0	H	99.99	s
H857	857	0	20.949	-0.513	-1.275	0	HG	99.99	s
N858	858	0	15.973	-0.619	-0.658	0	N	2	sp2
C859	859	0	14.783	-0.839	0.117	0	CA	2	sp3
C860	860	0	13.692	-1.2	-0.853	0	C	2	sp2
O861	861	0	13.869	-1.094	-2.078	0	O	4.17	sp2
C862	862	0	14.408	0.39	0.979	0	CB	3.36	sp3
C863	863	0	13.791	1.53	0.19	0	CG	2	sp2
C864	864	0	14.608	2.394	-0.572	0	CD1	2	sp2
C865	865	0	12.39	1.715	0.246	0	CD2	2	sp2
C866	866	0	14.016	3.461	-1.276	0	CE1	2	sp2
C867	867	0	11.799	2.781	-0.457	0	CE2	2	sp2
C868	868	0	12.62	3.649	-1.206	0	CZ	2	sp2
H869	869	0	15.894	-0.259	-1.587	0	H	99.99	s
N870	870	0	12.506	-1.445	-0.359	0	N	2	sp2
C871	871	0	11.375	-1.883	-1.161	0	CA	3.75	sp3
C872	872	0	10.18	-1.811	-0.216	0	C	3.83	sp2
O873	873	0	10.367	-1.944	0.997	0	O	6.39	sp2
C874	874	0	11.686	-3.33	-1.622	0	CB	2.89	sp3
C875	875	0	10.696	-4.498	-1.446	0	CG	3.32	sp3
C876	876	0	11.137	-5.694	-2.279	0	CD1	2	sp3
C877	877	0	10.532	-4.984	-0.008	0	CD2	3.41	sp3
H878	878	0	12.426	-1.467	0.638	0	H	99.99	s
N879	879	0	8.978	-1.529	-0.673	0	N	2.76	sp2
C880	880	0	7.792	-1.563	0.149	0	CA	2.31	sp3
C881	881	0	7.039	-2.741	-0.449	0	C	4.88	sp2
O882	882	0	6.914	-2.894	-1.669	0	O	2.91	sp2
C883	883	0	7.009	-0.25	0.037	0	CB	4.04	sp3
C884	884	0	5.675	-0.314	0.787	0	CG1	7.44	sp3
C885	885	0	7.862	0.921	0.531	0	CG2	5.03	sp3
H886	886	0	8.878	-1.375	-1.655	0	H	99.99	s
N887	887	0	6.508	-3.615	0.375	0	N	5.72	sp2
C888	888	0	5.805	-4.806	-0.039	0	CA	2.73	sp3
C889	889	0	4.518	-4.888	0.771	0	C	6.87	sp2
O890	890	0	4.376	-4.353	1.885	0	O	8.33	sp2
C891	891	0	6.677	-6.035	0.206	0	CB	4.9	sp3
C892	892	0	7.187	-6.141	1.644	0	CG	2	sp3
C893	893	0	8.086	-7.354	1.851	0	CD	4.31	sp3
N894	894	0	8.555	-7.415	3.231	0	NE	4.23	sp2
C895	895	0	7.958	-8.246	4.109	0	CZ	2	sp2
N896	896	0	6.963	-9.052	3.733	0	NH1	5.71	sp2
N897	897	1	8.375	-8.257	5.372	0	NH2	2	sp2
H898	898	0	6.615	-3.432	1.353	0	H	99.99	s
H899	899	0	9.287	-6.802	3.531	0	HE	99.99	s
H900	900	0	6.524	-9.657	4.396	0	HH11	99.99	s
H901	901	0	6.648	-9.06	2.781	0	HH12	99.99	s
H902	902	0	7.957	-8.875	6.037	0	HH21	99.99	s
H903	903	0	9.114	-7.648	5.659	0	HH22	99.99	s
N904	904	0	3.576	-5.568	0.161	0	N	4.93	sp2
C905	905	0	2.288	-5.86	0.699	0	CA	6.44	sp3
C906	906	0	2.346	-7.27	1.175	0	C	8.45	sp2
O907	907	0	3.041	-8.145	0.672	0	O	7.73	sp2
C908	908	0	1.213	-5.758	-0.376	0	CB	5.47	sp3
C909	909	0	1.155	-4.413	-1.099	0	CG	10.59	sp3
C910	910	0	0.247	-4.527	-2.311	0	CD	14.73	sp2
O911	911	0	0.295	-5.552	-2.988	0	OE1	16.21	sp2
O912	912	-1	-0.503	-3.593	-2.585	0	OE2	14.56	sp2
H913	913	0	3.813	-5.971	-0.721	0	H	99.99	s
N914	914	0	1.511	-7.543	2.134	0	N	14.88	sp2
C915	915	0	1.338	-8.908	2.533	0	CA	19.9	sp3
C916	916	0	0.629	-9.577	1.355	0	C	23.76	sp2
O917	917	0	-0.09	-8.962	0.564	0	O	25.19	sp2
C918	918	0	0.504	-9.011	3.81	0	CB	15.38	sp3
O919	919	0	0.379	-10.382	4.203	0	OG	22.13	sp3
H920	920	0	0.945	-6.815	2.522	0	H	99.99	s
H921	921	0	-0.141	-10.393	4.996	0	HG	99.99	s
N922	922	0	0.836	-10.871	1.236	0	N	27.69	sp2
C923	923	0	0.218	-11.604	0.166	0	CA	31.76	sp3
C924	924	0	-1.288	-11.703	0.451	0	C	34.54	sp2
O925	925	0	-2.087	-11.639	-0.48	0	O	36.28	sp2
C926	926	0	0.967	-12.906	-0.094	0	CB	34.09	sp3
C927	927	0	2.423	-12.504	-0.353	0	CG	37.75	sp3
C928	928	0	3.282	-13.68	-0.728	0	CD	39.54	sp2
O929	929	0	3.644	-13.742	-1.896	0	OE1	39.63	sp2
O930	930	-1	3.605	-14.508	0.126	0	OE2	39.66	sp2
H931	931	0	1.38	-11.344	1.929	0	H	99.99	s
N932	932	0	-1.718	-11.855	1.712	0	N	37.52	sp2
C933	933	0	-3.14	-11.919	2.071	0	CA	38.39	sp3
C934	934	0	-3.77	-10.532	2.05	0	C	37.45	sp2
O935	935	0	-4.481	-10.203	1.098	0	O	40	sp2
C936	936	0	-3.305	-12.611	3.428	0	CB	40.1	sp3
O937	937	0	-2.46	-11.988	4.403	0	OG	41.63	sp3
H938	938	0	-1.038	-11.86	2.445	0	H	99.99	s
H939	939	0	-2.603	-12.452	5.217	0	HG	99.99	s
N940	940	0	-3.529	-9.656	3.03	0	N	35.53	sp2
C941	941	0	-4.097	-8.328	2.931	0	CA	35.31	sp3
C942	942	0	-3.137	-7.359	2.247	0	C	32.45	sp2
O943	943	0	-2.062	-7.076	2.782	0	O	35.61	sp2
C944	944	0	-4.527	-7.82	4.31	0	CB	38.89	sp3
O945	945	0	-5.171	-6.548	4.179	0	OG	43.63	sp3
H946	946	0	-2.915	-9.908	3.778	0	H	99.99	s
H947	947	0	-5.769	-6.47	4.912	0	HG	99.99	s
N948	948	0	-3.465	-6.75	1.113	0	N	29.24	sp2
C949	949	0	-2.735	-5.613	0.558	0	CA	27.44	sp3
C950	950	0	-2.66	-4.395	1.508	0	C	27.24	sp2
O951	951	0	-1.988	-3.398	1.204	0	O	28.23	sp2
C952	952	0	-3.499	-5.283	-0.73	0	CB	26.19	sp3
C953	953	0	-4.284	-6.544	-1.077	0	CG	25.39	sp3
C954	954	0	-4.624	-7.097	0.298	0	CD	27.37	sp3
N955	955	0	-3.359	-4.397	2.653	0	N	24.75	sp2
C956	956	0	-3.274	-3.293	3.583	0	CA	21.47	sp3
C957	957	0	-2.092	-3.431	4.541	0	C	18.76	sp2
O958	958	0	-1.696	-2.452	5.15	0	O	22.17	sp2
H959	959	0	-3.909	-5.197	2.893	0	H	99.99	s
N960	960	0	-1.471	-4.59	4.738	0	N	18.07	sp2
C961	961	0	-0.372	-4.773	5.69	0	CA	16.57	sp3
C962	962	0	0.9	-4.537	4.852	0	C	13.9	sp2
O963	963	0	1.253	-5.365	4.005	0	O	12.85	sp2
C964	964	0	-0.47	-6.191	6.241	0	CB	21.22	sp3
C965	965	0	0.52	-6.535	7.348	0	CG	30.38	sp3
C966	966	0	0.262	-7.962	7.784	0	CD	34.64	sp2
O967	967	0	0.982	-8.887	7.431	0	OE1	36.24	sp2
N968	968	0	-0.815	-8.097	8.575	0	NE2	36.2	sp2
H969	969	0	-1.752	-5.365	4.171	0	H	99.99	s
N970	970	0	1.548	-3.392	4.948	0	N	10.12	sp2
C971	971	0	2.769	-3.18	4.247	0	CA	5.18	sp3
C972	972	0	3.923	-3.201	5.199	0	C	6.08	sp2
O973	973	0	3.777	-2.944	6.406	0	O	7.21	sp2
C974	974	0	2.809	-1.835	3.516	0	CB	8.77	sp3
C975	975	0	2.02	-1.688	2.215	0	CG	10.34	sp3
C976	976	0	0.516	-1.51	2.402	0	CD	11.12	sp3
N977	977	0	-0.094	-1.067	1.152	0	NE	13.76	sp2
C978	978	0	-0.435	0.229	0.981	0	CZ	21.82	sp2
N979	979	0	-0.317	1.114	1.973	0	NH1	17.04	sp2
N980	980	1	-0.893	0.626	-0.202	0	NH2	23.94	sp2
H981	981	0	1.221	-2.707	5.599	0	H	99.99	s
H982	982	0	-0.197	-1.716	0.397	0	HE	99.99	s
H983	983	0	-0.568	2.071	1.829	0	HH11	99.99	s
H984	984	0	0.024	0.827	2.868	0	HH12	99.99	s
H985	985	0	-1.168	1.576	-0.349	0	HH21	99.99	s
H986	986	0	-0.957	-0.031	-0.953	0	HH22	99.99	s
N987	987	0	5.078	-3.483	4.602	0	N	4.75	sp2
C988	988	0	6.339	-3.451	5.297	0	CA	5.14	sp3
C989	989	0	7.352	-2.69	4.462	0	C	3.85	sp2
O990	990	0	7.101	-2.402	3.297	0	O	3.08	sp2
C991	991	0	6.826	-4.872	5.584	0	CB	4.56	sp3
O992	992	0	5.861	-5.565	6.383	0	OG	9.8	sp3
H993	993	0	5.067	-3.706	3.628	0	H	99.99	s
H994	994	0	6.141	-6.468	6.423	0	HG	99.99	s
N995	995	0	8.484	-2.344	5.019	0	N	2	sp2
C996	996	0	9.544	-1.736	4.281	0	CA	2	sp3
C997	997	0	10.624	-2.787	4.452	0	C	2	sp2
O998	998	0	10.768	-3.287	5.567	0	O	2	sp2
C999	999	0	10.053	-0.418	4.89	0	CB	2.31	sp3
C1000	1000	0	8.978	0.661	4.925	0	CG1	2.53	sp3
C1001	1001	0	11.276	0.092	4.11	0	CG2	2	sp3
C1002	1002	0	9.459	1.946	5.603	0	CD1	9.11	sp3
H1003	1003	0	8.642	-2.573	5.977	0	H	99.99	s
N1004	1004	0	11.377	-3.251	3.473	0	N	2	sp2
C1005	1005	0	12.541	-4.079	3.771	0	CA	3.03	sp3
C1006	1006	0	13.72	-3.225	3.386	0	C	2.8	sp2
O1007	1007	0	13.696	-2.594	2.334	0	O	2	sp2
C1008	1008	0	12.515	-5.375	2.971	0	CB	2	sp3
O1009	1009	0	11.306	-6.09	3.246	0	OG	6.63	sp3
H1010	1010	0	11.218	-2.927	2.541	0	H	99.99	s
H1011	1011	0	11.246	-6.764	2.582	0	HG	99.99	s
N1012	1012	0	14.762	-3.224	4.203	0	N	5.29	sp2
C1013	1013	0	15.903	-2.348	4.017	0	CA	3.91	sp3
C1014	1014	0	17.245	-3.031	4.189	0	C	5.17	sp2
O1015	1015	0	17.442	-3.697	5.201	0	O	5.09	sp2
C1016	1016	0	15.707	-1.253	5.075	0	CB	4.14	sp3
C1017	1017	0	16.789	-0.192	5.258	0	CG	5.04	sp3
C1018	1018	0	16.891	0.716	4.044	0	CD1	5.58	sp3
C1019	1019	0	16.562	0.616	6.536	0	CD2	3.79	sp3
H1020	1020	0	14.719	-3.796	5.021	0	H	99.99	s
N1021	1021	0	18.169	-2.855	3.242	0	N	4.64	sp2
C1022	1022	0	19.506	-3.362	3.386	0	CA	6.66	sp3
C1023	1023	0	20.459	-2.374	4.088	0	C	7.54	sp2
O1024	1024	0	20.641	-1.204	3.749	0	O	7.33	sp2
C1025	1025	0	20.046	-3.856	2.036	0	CB	6.06	sp3
C1026	1026	0	21.559	-4.106	2.012	0	CG	11.27	sp3
C1027	1027	0	22.011	-5.024	0.883	0	CD	18.18	sp3
N1028	1028	0	21.787	-6.421	1.237	0	NE	20.79	sp2
C1029	1029	0	22.778	-7.325	1.1	0	CZ	19.15	sp2
N1030	1030	0	23.97	-6.977	0.616	0	NH1	15.5	sp2
N1031	1031	1	22.557	-8.586	1.456	0	NH2	24.39	sp2
H1032	1032	0	17.939	-2.282	2.458	0	H	99.99	s
H1033	1033	0	20.886	-6.721	1.554	0	HE	99.99	s
H1034	1034	0	24.691	-7.663	0.517	0	HH11	99.99	s
H1035	1035	0	24.151	-6.031	0.345	0	HH12	99.99	s
H1036	1036	0	23.28	-9.271	1.37	0	HH21	99.99	s
H1037	1037	0	21.662	-8.854	1.812	0	HH22	99.99	s
N1038	1038	0	21.112	-2.834	5.122	0	N	9.4	sp2
C1039	1039	0	22.077	-2.019	5.774	0	CA	12.05	sp3
C1040	1040	0	23.171	-2.956	6.2	0	C	13.79	sp2
O1041	1041	0	23.009	-3.934	6.91	0	O	16.34	sp2
C1042	1042	0	21.459	-1.311	6.988	0	CB	13.63	sp3
C1043	1043	0	22.501	-0.581	7.811	0	CG	11.17	sp2
C1044	1044	0	23.012	0.647	7.347	0	CD1	12.48	sp2
C1045	1045	0	22.936	-1.153	9.024	0	CD2	16.39	sp2
C1046	1046	0	23.981	1.319	8.108	0	CE1	17.02	sp2
C1047	1047	0	23.909	-0.484	9.785	0	CE2	19.81	sp2
C1048	1048	0	24.42	0.743	9.316	0	CZ	18.41	sp2
O1049	1049	0	25.379	1.405	10.056	0	OH	22.5	sp2
H1050	1050	0	20.911	-3.749	5.467	0	H	99.99	s
H1051	1051	0	25.638	0.874	10.797	0	HH	99.99	s
N1052	1052	0	24.305	-2.649	5.624	0	N	17.29	sp2
C1053	1053	0	25.567	-3.301	5.88	0	CA	17.53	sp3
C1054	1054	0	25.49	-4.811	5.764	0	C	17.88	sp2
O1055	1055	0	25.846	-5.537	6.685	0	O	20.26	sp2
C1056	1056	0	26.193	-2.813	7.192	0	CB	21.45	sp3
C1057	1057	0	27.723	-2.734	7.122	0	CG	25.46	sp3
C1058	1058	0	28.15	-1.693	6.099	0	CD	28.19	sp2
O1059	1059	0	28.272	-0.526	6.468	0	OE1	32.41	sp2
O1060	1060	-1	28.364	-2.051	4.941	0	OE2	32.5	sp2
H1061	1061	0	24.309	-1.824	5.061	0	H	99.99	s
N1062	1062	0	24.986	-5.315	4.637	0	N	17.13	sp2
C1063	1063	0	25.007	-6.744	4.406	0	CA	14.43	sp3
C1064	1064	0	23.804	-7.518	4.896	0	C	14.73	sp2
O1065	1065	0	23.632	-8.671	4.489	0	O	16.3	sp2
H1066	1066	0	24.606	-4.689	3.956	0	H	99.99	s
N1067	1067	0	22.947	-6.976	5.745	0	N	13.83	sp2
C1068	1068	0	21.767	-7.706	6.116	0	CA	11.86	sp3
C1069	1069	0	20.567	-6.843	5.905	0	C	8.17	sp2
O1070	1070	0	20.713	-5.638	5.765	0	O	8.31	sp2
C1071	1071	0	21.875	-8.229	7.552	0	CB	19.2	sp3
C1072	1072	0	22.462	-7.228	8.549	0	CG	28.03	sp3
C1073	1073	0	22.501	-7.786	9.971	0	CD	36.2	sp3
N1074	1074	0	21.146	-7.976	10.487	0	NE	41.85	sp2
C1075	1075	0	20.766	-9.15	11.033	0	CZ	45.87	sp2
N1076	1076	0	21.603	-10.184	11.101	0	NH1	47.84	sp2
N1077	1077	1	19.53	-9.273	11.508	0	NH2	47.66	sp2
H1078	1078	0	23.11	-6.055	6.103	0	H	99.99	s
H1079	1079	0	20.502	-7.213	10.448	0	HE	99.99	s
H1080	1080	0	21.307	-11.048	11.508	0	HH11	99.99	s
H1081	1081	0	22.534	-10.103	10.746	0	HH12	99.99	s
H1082	1082	0	19.228	-10.134	11.917	0	HH21	99.99	s
H1083	1083	0	18.896	-8.501	11.457	0	HH22	99.99	s
N1084	1084	0	19.412	-7.497	5.842	0	N	6.91	sp2
C1085	1085	0	18.125	-6.907	5.56	0	CA	6.89	sp3
C1086	1086	0	17.378	-6.709	6.869	0	C	8.1	sp2
O1087	1087	0	17.408	-7.645	7.672	0	O	11.04	sp2
C1088	1088	0	17.327	-7.753	4.556	0	CB	4.95	sp3
C1089	1089	0	16.066	-7.021	4.088	0	CG1	2	sp3
C1090	1090	0	18.193	-8.153	3.356	0	CG2	2	sp3
H1091	1091	0	19.44	-8.477	6.035	0	H	99.99	s
N1092	1092	0	16.699	-5.563	7.114	0	N	9.38	sp2
C1093	1093	0	15.92	-5.236	8.319	0	CA	7.02	sp3
C1094	1094	0	14.48	-5.057	7.922	0	C	5.12	sp2
O1095	1095	0	14.277	-4.471	6.861	0	O	8.57	sp2
C1096	1096	0	16.468	-3.965	8.967	0	CB	7.49	sp3
C1097	1097	0	17.883	-4.182	9.452	0	CG	7.18	sp2
C1098	1098	0	18.961	-3.891	8.59	0	CD1	6.71	sp2
C1099	1099	0	18.082	-4.668	10.759	0	CD2	6.01	sp2
C1100	1100	0	20.272	-4.075	9.056	0	CE1	7.82	sp2
C1101	1101	0	19.394	-4.849	11.225	0	CE2	10.57	sp2
C1102	1102	0	20.471	-4.538	10.371	0	CZ	7.19	sp2
O1103	1103	0	21.761	-4.683	10.838	0	OH	11.97	sp2
H1104	1104	0	16.676	-4.897	6.375	0	H	99.99	s
H1105	1105	0	21.751	-4.893	11.763	0	HH	99.99	s
N1106	1106	0	13.444	-5.52	8.61	0	N	4.31	sp2
C1107	1107	0	12.075	-5.416	8.089	0	CA	4.69	sp3
C1108	1108	0	11.242	-4.586	8.999	0	C	5.67	sp2
O1109	1109	0	11.439	-4.804	10.199	0	O	10.95	sp2
C1110	1110	0	11.429	-6.792	7.925	0	CB	4.68	sp3
C1111	1111	0	12.184	-7.615	6.911	0	CG	4.08	sp2
N1112	1112	0	11.886	-7.639	5.601	0	ND1	4.96	sp2
C1113	1113	0	13.269	-8.463	7.145	0	CD2	2	sp2
C1114	1114	0	12.77	-8.5	5.006	0	CE1	2.44	sp2
N1115	1115	0	13.618	-9.003	5.956	0	NE2	2.45	sp2
H1116	1116	0	13.604	-5.945	9.501	0	H	99.99	s
N1118	1118	0	10.329	-3.722	8.525	0	N	4.44	sp2
C1119	1119	0	9.632	-2.768	9.364	0	CA	3.82	sp3
C1120	1120	0	8.189	-2.752	8.954	0	C	4.3	sp2
O1121	1121	0	7.958	-2.538	7.771	0	O	7.13	sp2
C1122	1122	0	10.185	-1.35	9.177	0	CB	2.2	sp3
C1123	1123	0	11.66	-1.262	9.491	0	CG	3.06	sp2
C1124	1124	0	12.065	-1.049	10.824	0	CD1	5.45	sp2
C1125	1125	0	12.59	-1.377	8.437	0	CD2	2	sp2
C1126	1126	0	13.434	-0.929	11.109	0	CE1	2	sp2
C1127	1127	0	13.959	-1.26	8.722	0	CE2	2.53	sp2
C1128	1128	0	14.362	-1.031	10.054	0	CZ	7.9	sp2
O1129	1129	0	15.706	-0.902	10.336	0	OH	13.96	sp2
H1130	1130	0	10.215	-3.663	7.533	0	H	99.99	s
H1131	1131	0	16.217	-1.117	9.566	0	HH	99.99	s
N1132	1132	0	7.225	-2.888	9.839	0	N	5.21	sp2
C1133	1133	0	5.832	-2.782	9.524	0	CA	9.33	sp3
C1134	1134	0	5.475	-1.319	9.355	0	C	8.36	sp2
O1135	1135	0	6.03	-0.491	10.063	0	O	6.5	sp2
C1136	1136	0	4.956	-3.539	10.514	0	CB	17.2	sp3
C1137	1137	0	4.25	-4.635	9.718	0	CG	28.25	sp3
C1138	1138	0	3.718	-5.792	10.563	0	CD	40.75	sp3
N1139	1139	0	3.254	-6.881	9.701	0	NE	48.21	sp2
C1140	1140	0	4.121	-7.767	9.157	0	CZ	51.1	sp2
N1141	1141	0	5.425	-7.727	9.433	0	NH1	53.24	sp2
N1142	1142	1	3.666	-8.699	8.325	0	NH2	51.57	sp2
H1143	1143	0	7.496	-3	10.794	0	H	99.99	s
H1144	1144	0	2.284	-6.936	9.465	0	HE	99.99	s
H1145	1145	0	6.049	-8.392	9.026	0	HH11	99.99	s
H1146	1146	0	5.785	-7.028	10.052	0	HH12	99.99	s
H1147	1147	0	4.289	-9.364	7.914	0	HH21	99.99	s
H1148	1148	0	2.69	-8.741	8.102	0	HH22	99.99	s
N1149	1149	0	4.593	-1.003	8.407	0	N	8.75	sp2
C1150	1150	0	4.142	0.335	8.134	0	CA	8.25	sp3
C1151	1151	0	2.765	0.238	8.742	0	C	12.23	sp2
O1152	1152	0	1.919	-0.604	8.399	0	O	13.43	sp2
C1153	1153	0	4.033	0.643	6.638	0	CB	8.88	sp3
C1154	1154	0	5.393	0.514	5.958	0	CG1	2.85	sp3
C1155	1155	0	3.461	2.054	6.442	0	CG2	7.85	sp3
C1156	1156	0	5.325	0.835	4.464	0	CD1	2	sp3
H1157	1157	0	4.175	-1.759	7.905	0	H	99.99	s
N1158	1158	0	2.521	1.103	9.71	0	N	16.26	sp2
C1159	1159	0	1.235	1.093	10.413	0	CA	14.78	sp3
C1160	1160	0	0.263	2.068	9.787	0	C	14.13	sp2
O1161	1161	0	0.65	3.036	9.133	0	O	14.16	sp2
C1162	1162	0	1.428	1.411	11.897	0	CB	10.38	sp3
C1163	1163	0	2.404	0.438	12.53	0	CG	11.33	sp2
O1164	1164	0	3.602	0.676	12.603	0	OD1	13.2	sp2
N1165	1165	0	1.824	-0.682	12.99	0	ND2	18.51	sp2
H1166	1166	0	3.235	1.748	9.967	0	H	99.99	s
N1167	1167	0	-1.02	1.793	9.893	0	N	18.35	sp2
C1168	1168	0	-2.011	2.769	9.492	0	CA	21.59	sp3
C1169	1169	0	-2.645	3.168	10.803	0	C	23.01	sp2
O1170	1170	0	-3.006	2.319	11.611	0	O	26.04	sp2
C1171	1171	0	-3.02	2.122	8.541	0	CB	21.07	sp3
O1172	1172	0	-2.334	1.528	7.435	0	OG1	22.33	sp3
C1173	1173	0	-4.073	3.112	8.04	0	CG2	19.45	sp3
H1174	1174	0	-1.309	0.956	10.357	0	H	99.99	s
H1175	1175	0	-2.993	1.098	6.906	0	HG1	99.99	s
N1176	1176	0	-2.736	4.439	11.109	0	N	26.55	sp2
C1177	1177	0	-3.29	4.916	12.367	0	CA	26.21	sp3
C1178	1178	0	-4.78	4.995	12.213	0	C	26.96	sp2
O1179	1179	0	-5.271	4.931	11.078	0	O	26.4	sp2
C1180	1180	0	-2.755	6.311	12.691	0	CB	24.9	sp3
H1181	1181	0	-2.616	5.085	10.365	0	H	99.99	s
N1182	1182	0	-5.471	5.236	13.331	0	N	29.54	sp2
C1183	1183	0	-6.939	5.384	13.388	0	CA	31.6	sp3
C1184	1184	0	-7.603	6.188	12.241	0	C	30.77	sp2
O1185	1185	0	-8.603	5.769	11.653	0	O	30.81	sp2
C1186	1186	0	-7.339	5.956	14.75	0	CB	34.5	sp3
O1187	1187	0	-6.634	7.179	14.984	0	OG	37.42	sp3
H1188	1188	0	-4.958	5.278	14.188	0	H	99.99	s
H1189	1189	0	-6.987	7.548	15.783	0	HG	99.99	s
N1190	1190	0	-6.971	7.326	11.893	0	N	28.71	sp2
C1191	1191	0	-7.38	8.256	10.849	0	CA	25.76	sp3
C1192	1192	0	-6.955	7.903	9.457	0	C	24.14	sp2
O1193	1193	0	-7.353	8.572	8.516	0	O	21.85	sp2
C1194	1194	0	-6.94	9.686	11.228	0	CB	28.36	sp3
C1195	1195	0	-5.424	9.899	11.229	0	CG	31.2	sp2
O1196	1196	0	-4.673	8.96	11.493	0	OD1	29.17	sp2
O1197	1197	-1	-5.001	11.02	10.96	0	OD2	34.63	sp2
H1198	1198	0	-6.134	7.538	12.398	0	H	99.99	s
N1199	1199	0	-6.052	6.94	9.311	0	N	25.51	sp2
C1200	1200	0	-5.477	6.597	7.995	0	CA	24.13	sp3
C1201	1201	0	-4.017	7.047	7.793	0	C	20.36	sp2
O1202	1202	0	-3.4	6.686	6.809	0	O	19.59	sp2
H1203	1203	0	-5.717	6.498	10.138	0	H	99.99	s
N1204	1204	0	-3.428	7.838	8.682	0	N	17.7	sp2
C1205	1205	0	-2.065	8.266	8.558	0	CA	14.85	sp3
C1206	1206	0	-1.185	7.053	8.704	0	C	16.42	sp2
O1207	1207	0	-1.45	6.148	9.491	0	O	16.78	sp2
C1208	1208	0	-1.719	9.324	9.599	0	CB	12.22	sp3
C1209	1209	0	-1.973	10.737	9.078	0	CG	12.7	sp3
C1210	1210	0	-1.597	11.802	10.108	0	CD	20.04	sp3
C1211	1211	0	-1.555	13.214	9.524	0	CE	20.4	sp3
N1212	1212	1	-0.482	13.3	8.52	0	NZ	22.94	sp3
H1213	1213	0	-3.956	8.123	9.483	0	H	99.99	s
H1214	1214	0	-0.417	14.276	8.168	0	HZ1	99.99	s
H1215	1215	0	0.426	13.027	8.951	0	HZ2	99.99	s
H1216	1216	0	-0.699	12.661	7.729	0	HZ3	99.99	s
N1217	1217	0	-0.194	7.045	7.837	0	N	14.26	sp2
C1218	1218	0	0.793	6.014	7.741	0	CA	11.19	sp3
C1219	1219	0	1.938	6.424	8.617	0	C	12.01	sp2
O1220	1220	0	2.276	7.609	8.693	0	O	12.28	sp2
C1221	1221	0	1.279	5.808	6.302	0	CB	8.64	sp3
C1222	1222	0	0.236	5.239	5.334	0	CG	9.11	sp3
C1223	1223	0	-0.622	6.322	4.676	0	CD1	9.04	sp3
C1224	1224	0	0.89	4.344	4.282	0	CD2	9.83	sp3
H1225	1225	0	-0.115	7.827	7.226	0	H	99.99	s
N1226	1226	0	2.586	5.468	9.251	0	N	11.24	sp2
C1227	1227	0	3.751	5.813	9.999	0	CA	10.41	sp3
C1228	1228	0	4.523	4.542	10.28	0	C	12.76	sp2
O1229	1229	0	3.999	3.452	10.096	0	O	11.72	sp2
C1230	1230	0	3.428	6.516	11.33	0	CB	9.96	sp3
C1231	1231	0	2.622	5.678	12.3	0	CG	5.81	sp2
C1232	1232	0	1.224	5.582	12.142	0	CD1	5.64	sp2
C1233	1233	0	3.297	5.038	13.358	0	CD2	5.55	sp2
C1234	1234	0	0.483	4.85	13.082	0	CE1	4.68	sp2
C1235	1235	0	2.556	4.307	14.299	0	CE2	4.19	sp2
C1236	1236	0	1.156	4.23	14.153	0	CZ	5.49	sp2
O1237	1237	0	0.419	3.527	15.084	0	OH	14.65	sp2
H1238	1238	0	2.251	4.525	9.218	0	H	99.99	s
H1239	1239	0	0.999	3.127	15.718	0	HH	99.99	s
N1240	1240	0	5.783	4.707	10.669	0	N	16.12	sp2
C1241	1241	0	6.745	3.67	11.056	0	CA	16.74	sp3
C1242	1242	0	7.146	4.082	12.485	0	C	18.18	sp2
O1243	1243	0	7.125	3.288	13.427	0	O	21.24	sp2
C1244	1244	0	7.955	3.638	10.112	0	CB	15.36	sp3
C1245	1245	0	9.02	2.643	10.584	0	CG1	12.61	sp3
C1246	1246	0	7.516	3.326	8.682	0	CG2	12.04	sp3
H1247	1247	0	6.083	5.66	10.718	0	H	99.99	s
N1248	1248	0	7.545	5.348	12.694	0	N	18.88	sp2
C1249	1249	0	7.695	5.919	14.037	0	CA	17.15	sp3
C1250	1250	0	6.404	6.654	14.378	0	C	15.9	sp2
O1251	1251	0	5.825	7.325	13.526	0	O	15.02	sp2
C1252	1252	0	8.875	6.883	14.081	0	CB	15.03	sp3
O1253	1253	0	10.074	6.154	13.831	0	OG	19.36	sp3
H1254	1254	0	7.63	5.955	11.905	0	H	99.99	s
H1255	1255	0	10.727	6.794	13.575	0	HG	99.99	s
N1256	1256	0	5.95	6.566	15.625	0	N	19.09	sp2
C1257	1257	0	4.681	7.132	16.057	0	CA	21.55	sp3
C1258	1258	0	4.487	8.627	15.941	0	C	21.14	sp2
O1259	1259	0	3.334	8.975	15.732	0	O	20.12	sp2
C1260	1260	0	4.345	6.65	17.471	0	CB	21.96	sp3
O1261	1261	0	2.949	6.834	17.738	0	OG	21.7	sp3
H1262	1262	0	6.5	6.046	16.278	0	H	99.99	s
H1263	1263	0	2.89	7.087	18.651	0	HG	99.99	s
N1264	1264	0	5.463	9.537	16.088	0	N	24.33	sp2
C1265	1265	0	5.172	10.972	15.912	0	CA	27.56	sp3
C1266	1266	0	5.284	11.45	14.449	0	C	26.29	sp2
O1267	1267	0	4.695	12.46	14.013	0	O	28.22	sp2
C1268	1268	0	6.044	11.814	16.851	0	CB	32.8	sp3
C1269	1269	0	5.579	11.827	18.32	0	CG	34.66	sp3
C1270	1270	0	5.6	10.441	18.948	0	CD	38.49	sp2
O1271	1271	0	4.529	9.898	19.222	0	OE1	37.67	sp2
O1272	1272	-1	6.686	9.908	19.162	0	OE2	41.75	sp2
H1273	1273	0	6.392	9.231	16.292	0	H	99.99	s
N1274	1274	0	5.966	10.658	13.61	0	N	25.1	sp2
C1275	1275	0	6.167	10.974	12.209	0	CA	19.38	sp3
C1276	1276	0	5.106	10.213	11.43	0	C	16.94	sp2
O1277	1277	0	5.365	9.076	11.042	0	O	17.81	sp2
C1278	1278	0	7.588	10.582	11.793	0	CB	17.66	sp3
O1279	1279	0	8.535	11.323	12.57	0	OG	12.96	sp3
H1280	1280	0	6.35	9.806	13.965	0	H	99.99	s
H1281	1281	0	9.389	10.931	12.421	0	HG	99.99	s
N1282	1282	0	3.923	10.814	11.235	0	N	14.98	sp2
C1283	1283	0	2.809	10.216	10.51	0	CA	13.19	sp3
C1284	1284	0	2.541	11.014	9.242	0	C	13.95	sp2
O1285	1285	0	2.678	12.252	9.189	0	O	15.54	sp2
C1286	1286	0	1.556	10.173	11.384	0	CB	12.02	sp3
C1287	1287	0	1.77	9.406	12.686	0	CG	9.79	sp3
C1288	1288	0	0.496	9.151	13.486	0	CD	9.06	sp3
N1289	1289	0	0.82	8.324	14.645	0	NE	10.29	sp2
C1290	1290	0	-0.117	7.879	15.502	0	CZ	16.1	sp2
N1291	1291	0	-1.408	8.15	15.313	0	NH1	9.11	sp2
N1292	1292	1	0.263	7.161	16.554	0	NH2	16.31	sp2
H1293	1293	0	3.821	11.738	11.603	0	H	99.99	s
H1294	1294	0	1.779	8.107	14.829	0	HE	99.99	s
H1295	1295	0	-2.093	7.817	15.96	0	HH11	99.99	s
H1296	1296	0	-1.698	8.687	14.521	0	HH12	99.99	s
H1297	1297	0	-0.413	6.801	17.196	0	HH21	99.99	s
H1298	1298	0	1.237	6.98	16.711	0	HH22	99.99	s
N1299	1299	0	2.109	10.345	8.184	0	N	12.33	sp2
C1300	1300	0	2.037	10.983	6.896	0	CA	11.82	sp3
C1301	1301	0	0.748	10.586	6.256	0	C	13.3	sp2
O1302	1302	0	0.166	9.576	6.644	0	O	14.9	sp2
C1303	1303	0	3.208	10.517	6.02	0	CB	11.59	sp3
C1304	1304	0	4.516	10.67	6.762	0	CG	16.02	sp2
C1305	1305	0	5.104	11.946	6.891	0	CD1	13.37	sp2
C1306	1306	0	5.113	9.527	7.337	0	CD2	17.64	sp2
C1307	1307	0	6.291	12.087	7.633	0	CE1	12.99	sp2
C1308	1308	0	6.303	9.663	8.074	0	CE2	16.04	sp2
C1309	1309	0	6.868	10.946	8.227	0	CZ	13.35	sp2
H1310	1310	0	1.889	9.377	8.261	0	H	99.99	s
N1311	1311	0	0.353	11.289	5.202	0	N	14.66	sp2
C1312	1312	0	-0.883	10.946	4.531	0	CA	17.85	sp3
C1313	1313	0	-0.718	9.957	3.416	0	C	15.56	sp2
O1314	1314	0	-1.614	9.184	3.095	0	O	17.19	sp2
C1315	1315	0	-1.601	12.209	4.06	0	CB	24.84	sp3
C1316	1316	0	-3.072	12.102	4.406	0	CG	35.67	sp2
O1317	1317	0	-3.546	12.675	5.379	0	OD1	36.08	sp2
N1318	1318	0	-3.778	11.337	3.556	0	ND2	40.29	sp2
H1319	1319	0	0.924	12.042	4.871	0	H	99.99	s
N1320	1320	0	0.451	10.001	2.802	0	N	13.16	sp2
C1321	1321	0	0.706	9.206	1.655	0	CA	7.78	sp3
C1322	1322	0	1.988	8.473	1.958	0	C	6.56	sp2
O1323	1323	0	2.825	8.873	2.791	0	O	5.85	sp2
C1324	1324	0	0.728	10.016	0.344	0	CB	7.71	sp3
O1325	1325	0	1.111	9.18	-0.754	0	OG1	17.27	sp3
C1326	1326	0	1.594	11.272	0.39	0	CG2	11.72	sp3
H1327	1327	0	1.154	10.634	3.127	0	H	99.99	s
H1328	1328	0	0.993	9.697	-1.541	0	HG1	99.99	s
N1329	1329	0	2.123	7.343	1.257	0	N	6.64	sp2
C1330	1330	0	3.29	6.484	1.345	0	CA	6.34	sp3
C1331	1331	0	4.485	7.2	0.793	0	C	7.3	sp2
O1332	1332	0	5.579	7.081	1.327	0	O	10.71	sp2
C1333	1333	0	3.028	5.161	0.621	0	CB	3.66	sp3
C1334	1334	0	3.465	3.917	1.407	0	CG	8.41	sp3
C1335	1335	0	2.873	2.645	0.803	0	CD1	7.63	sp3
C1336	1336	0	4.981	3.806	1.578	0	CD2	6.19	sp3
H1337	1337	0	1.399	7.125	0.602	0	H	99.99	s
N1338	1338	0	4.287	7.997	-0.243	0	N	5.98	sp2
C1339	1339	0	5.377	8.718	-0.902	0	CA	5.39	sp3
C1340	1340	0	5.971	9.721	0.003	0	C	3.8	sp2
O1341	1341	0	7.141	10.048	-0.062	0	O	8.99	sp2
C1342	1342	0	4.875	9.414	-2.167	0	CB	4.13	sp3
H1343	1343	0	3.356	8.084	-0.599	0	H	99.99	s
N1344	1344	0	5.168	10.218	0.891	0	N	7.25	sp2
C1345	1345	0	5.632	11.166	1.861	0	CA	9.59	sp3
C1346	1346	0	6.396	10.434	2.944	0	C	7.9	sp2
O1347	1347	0	7.442	10.898	3.387	0	O	12.15	sp2
C1348	1348	0	4.415	11.872	2.451	0	CB	13.7	sp3
C1349	1349	0	4.641	13.076	3.37	0	CG	18.03	sp3
C1350	1350	0	3.325	13.505	4.014	0	CD	22.4	sp2
O1351	1351	0	2.254	13.179	3.496	0	OE1	25.15	sp2
O1352	1352	-1	3.375	14.165	5.05	0	OE2	27.46	sp2
H1353	1353	0	4.22	9.904	0.935	0	H	99.99	s
N1354	1354	0	5.918	9.289	3.415	0	N	6.03	sp2
C1355	1355	0	6.695	8.495	4.33	0	CA	4.71	sp3
C1356	1356	0	8.065	8.157	3.752	0	C	7.18	sp2
O1357	1357	0	9.081	8.256	4.476	0	O	8.85	sp2
C1358	1358	0	5.858	7.25	4.658	0	CB	4.81	sp3
C1359	1359	0	6.425	6.243	5.661	0	CG	8.32	sp3
C1360	1360	0	5.317	5.687	6.551	0	CD1	2.66	sp3
C1361	1361	0	7.199	5.11	4.981	0	CD2	3.86	sp3
H1362	1362	0	5.034	8.959	3.082	0	H	99.99	s
N1363	1363	0	8.197	7.813	2.449	0	N	7.11	sp2
C1364	1364	0	9.514	7.372	2.021	0	CA	10.92	sp3
C1365	1365	0	10.454	8.522	1.757	0	C	12.75	sp2
O1366	1366	0	11.679	8.415	1.963	0	O	12.96	sp2
C1367	1367	0	9.438	6.414	0.818	0	CB	12.51	sp3
C1368	1368	0	8.689	5.137	1.204	0	CG1	5.06	sp3
C1369	1369	0	8.852	7.056	-0.444	0	CG2	7.29	sp3
H1370	1370	0	7.408	7.819	1.835	0	H	99.99	s
N1371	1371	0	9.905	9.654	1.321	0	N	13.73	sp2
C1372	1372	0	10.746	10.852	1.253	0	CA	12.56	sp3
C1373	1373	0	11.231	11.268	2.638	0	C	9.66	sp2
O1374	1374	0	12.428	11.525	2.827	0	O	14.48	sp2
C1375	1375	0	10.012	12.016	0.583	0	CB	14.14	sp3
C1376	1376	0	9.739	11.717	-0.874	0	CG	12.87	sp2
N1377	1377	0	8.567	11.987	-1.475	0	ND1	12.87	sp2
C1378	1378	0	10.604	11.147	-1.814	0	CD2	12.34	sp2
C1379	1379	0	8.68	11.594	-2.782	0	CE1	12.43	sp2
N1380	1380	0	9.933	11.078	-2.99	0	NE2	13.41	sp2
H1381	1381	0	8.924	9.701	1.129	0	H	99.99	s
N1383	1383	0	10.375	11.265	3.651	0	N	7.16	sp2
C1384	1384	0	10.804	11.588	4.971	0	CA	2.86	sp3
C1385	1385	0	11.854	10.605	5.405	0	C	4.24	sp2
O1386	1386	0	12.879	11.002	5.931	0	O	5.67	sp2
C1387	1387	0	9.607	11.575	5.926	0	CB	5.58	sp3
C1388	1388	0	10.011	11.947	7.337	0	CG	6.75	sp2
N1389	1389	0	10.086	13.215	7.781	0	ND1	3.7	sp2
C1390	1390	0	10.345	11.083	8.385	0	CD2	8	sp2
C1391	1391	0	10.462	13.159	9.099	0	CE1	5.33	sp2
N1392	1392	0	10.621	11.848	9.468	0	NE2	10.15	sp2
H1393	1393	0	9.422	11.022	3.475	0	H	99.99	s
N1395	1395	0	11.657	9.303	5.216	0	N	5.25	sp2
C1396	1396	0	12.674	8.362	5.64	0	CA	5.25	sp3
C1397	1397	0	13.919	8.259	4.766	0	C	5.04	sp2
O1398	1398	0	14.901	7.62	5.1	0	O	2	sp2
C1399	1399	0	12.036	6.999	5.882	0	CB	7.17	sp3
C1400	1400	0	11.173	7.051	7.123	0	CG	3.94	sp2
N1401	1401	0	11.607	7.487	8.321	0	ND1	2	sp2
C1402	1402	0	9.837	6.661	7.248	0	CD2	2	sp2
C1403	1403	0	10.559	7.375	9.197	0	CE1	2	sp2
N1404	1404	0	9.47	6.867	8.536	0	NE2	4.1	sp2
H1405	1405	0	10.844	8.995	4.728	0	H	99.99	s
N1407	1407	0	13.909	8.872	3.596	0	N	5.97	sp2
C1408	1408	0	15.107	9.07	2.816	0	CA	4.98	sp3
C1409	1409	0	15.863	10.23	3.385	0	C	2	sp2
O1410	1410	0	17.084	10.196	3.393	0	O	5.54	sp2
C1411	1411	0	14.801	9.308	1.333	0	CB	3.38	sp3
O1412	1412	0	14.235	8.13	0.74	0	OG	5.32	sp3
H1413	1413	0	13.063	9.319	3.304	0	H	99.99	s
H1414	1414	0	13.36	8.364	0.457	0	HG	99.99	s
N1415	1415	0	15.229	11.307	3.783	0	N	2.97	sp2
C1416	1416	0	16.015	12.371	4.348	0	CA	3.86	sp3
C1417	1417	0	16.655	12.053	5.712	0	C	5.41	sp2
O1418	1418	0	17.859	12.347	5.973	0	O	4.95	sp2
C1419	1419	0	15.154	13.638	4.427	0	CB	2.34	sp3
O1420	1420	0	14.493	13.855	3.177	0	OG1	2.7	sp3
C1421	1421	0	15.954	14.883	4.824	0	CG2	4.95	sp3
H1422	1422	0	14.23	11.356	3.766	0	H	99.99	s
H1423	1423	0	13.891	14.575	3.308	0	HG1	99.99	s
N1424	1424	0	15.826	11.418	6.563	0	N	6.14	sp2
C1425	1425	0	16.215	11.071	7.913	0	CA	7.76	sp3
C1426	1426	0	15.73	9.71	8.287	0	C	9.67	sp2
O1427	1427	0	14.601	9.338	7.974	0	O	12.23	sp2
C1428	1428	0	15.733	12.111	8.944	0	CB	8.56	sp3
C1429	1429	0	16.584	13.382	8.909	0	CG1	12.44	sp3
C1430	1430	0	14.238	12.42	8.812	0	CG2	8.94	sp3
H1431	1431	0	14.893	11.218	6.263	0	H	99.99	s
N1432	1432	0	16.601	8.999	8.989	0	N	9.05	sp2
C1433	1433	0	16.313	7.642	9.373	0	CA	9.32	sp3
C1434	1434	0	15.096	7.67	10.269	0	C	10.02	sp2
O1435	1435	0	14.045	7.217	9.819	0	O	11.95	sp2
C1436	1436	0	17.494	7.007	10.111	0	CB	9.2	sp3
H1437	1437	0	17.484	9.41	9.212	0	H	99.99	s
N1438	1438	0	15.177	8.233	11.499	0	N	12.37	sp2
C1439	1439	0	14.043	8.456	12.412	0	CA	11.19	sp3
C1440	1440	0	13.227	7.208	12.649	0	C	10.59	sp2
O1441	1441	0	12.078	7.103	12.239	0	O	12.61	sp2
C1442	1442	0	13.185	9.638	11.923	0	CB	10.04	sp3
C1443	1443	0	12.246	10.124	13.015	0	CG	13.81	sp2
O1444	1444	0	12.711	10.801	13.93	0	OD1	20.9	sp2
O1445	1445	-1	11.056	9.824	12.945	0	OD2	13.62	sp2
H1446	1446	0	16.071	8.585	11.772	0	H	99.99	s
N1447	1447	0	13.801	6.217	13.29	0	N	13.21	sp2
C1448	1448	0	13.098	4.961	13.459	0	CA	14.28	sp3
C1449	1449	0	13.902	3.869	12.786	0	C	15.78	sp2
O1450	1450	0	14.363	2.948	13.44	0	O	18.34	sp2
H1451	1451	0	14.735	6.328	13.628	0	H	99.99	s
N1452	1452	0	14.173	3.972	11.486	0	N	13.94	sp2
C1453	1453	0	14.884	2.944	10.755	0	CA	10.21	sp3
C1454	1454	0	16.315	2.845	11.216	0	C	10.13	sp2
O1455	1455	0	16.746	3.717	11.956	0	O	10.96	sp2
C1456	1456	0	14.846	3.239	9.261	0	CB	7.26	sp3
C1457	1457	0	13.45	3.524	8.713	0	CG	5.85	sp3
C1458	1458	0	13.553	4.096	7.311	0	CD1	8.91	sp3
C1459	1459	0	12.519	2.314	8.766	0	CD2	8.87	sp3
H1460	1460	0	13.854	4.794	11.014	0	H	99.99	s
N1461	1461	0	17.053	1.816	10.772	0	N	11.16	sp2
C1462	1462	0	18.467	1.691	11.069	0	CA	11.19	sp3
C1463	1463	0	19.388	2.643	10.276	0	C	11.45	sp2
O1464	1464	0	20.523	2.985	10.688	0	O	8.97	sp2
C1465	1465	0	18.912	0.219	11.03	0	CB	12.91	sp3
C1466	1466	0	20.26	0.034	11.733	0	CG1	11.37	sp3
C1467	1467	0	18.934	-0.315	9.594	0	CG2	10.4	sp3
C1468	1468	0	20.616	-1.424	12.008	0	CD1	15.13	sp3
H1469	1469	0	16.604	1.137	10.192	0	H	99.99	s
N1470	1470	0	18.91	3.073	9.091	0	N	10.79	sp2
C1471	1471	0	19.634	4.001	8.236	0	CA	6.63	sp3
C1472	1472	0	18.566	4.632	7.371	0	C	5.78	sp2
O1473	1473	0	17.371	4.316	7.515	0	O	4.06	sp2
C1474	1474	0	20.682	3.26	7.387	0	CB	9.75	sp3
O1475	1475	0	21.516	4.191	6.689	0	OG1	14.56	sp3
C1476	1476	0	20.065	2.249	6.411	0	CG2	10.22	sp3
H1477	1477	0	18.021	2.729	8.789	0	H	99.99	s
H1478	1478	0	22.18	3.681	6.244	0	HG1	99.99	s
N1479	1479	0	18.967	5.548	6.499	0	N	5.16	sp2
C1480	1480	0	17.996	6.154	5.627	0	CA	6.24	sp3
C1481	1481	0	17.729	5.247	4.471	0	C	6.37	sp2
O1482	1482	0	18.57	4.39	4.144	0	O	8.63	sp2
C1483	1483	0	18.494	7.512	5.119	0	CB	10.06	sp3
O1484	1484	0	19.737	7.366	4.425	0	OG1	13.53	sp3
C1485	1485	0	18.644	8.53	6.247	0	CG2	8.94	sp3
H1486	1486	0	19.943	5.731	6.376	0	H	99.99	s
H1487	1487	0	19.926	8.208	4.034	0	HG1	99.99	s
N1488	1488	0	16.56	5.462	3.884	0	N	4.49	sp2
C1489	1489	0	16.154	4.838	2.64	0	CA	5.32	sp3
C1490	1490	0	17.003	5.415	1.516	0	C	7.99	sp2
O1491	1491	0	17.422	6.587	1.581	0	O	12.58	sp2
C1492	1492	0	14.676	5.143	2.395	0	CB	2	sp3
C1493	1493	0	13.687	4.015	2.701	0	CG	4.66	sp3
C1494	1494	0	14.061	3.156	3.905	0	CD1	2	sp3
C1495	1495	0	12.265	4.559	2.817	0	CD2	3.76	sp3
H1496	1496	0	15.975	6.169	4.278	0	H	99.99	s
N1497	1497	0	17.38	4.65	0.5	0	N	8.25	sp2
C1498	1498	0	18.158	5.208	-0.599	0	CA	8.23	sp3
C1499	1499	0	17.147	5.533	-1.652	0	C	6.7	sp2
O1500	1500	0	16.621	4.581	-2.198	0	O	10.96	sp2
C1501	1501	0	19.198	4.194	-1.093	0	CB	11.52	sp3
C1502	1502	0	19.954	4.734	-2.285	0	CG	13.38	sp2
N1503	1503	0	20.799	5.779	-2.226	0	ND1	13.04	sp2
C1504	1504	0	19.901	4.27	-3.603	0	CD2	10.64	sp2
C1505	1505	0	21.279	5.981	-3.494	0	CE1	14.01	sp2
N1506	1506	0	20.727	5.053	-4.339	0	NE2	9.1	sp2
H1507	1507	0	17.048	3.708	0.455	0	H	99.99	s
N1509	1509	0	16.838	6.779	-1.993	0	N	9.81	sp2
C1510	1510	0	15.816	7.079	-2.984	0	CA	10.93	sp3
C1511	1511	0	16.436	6.782	-4.334	0	C	14.96	sp2
O1512	1512	0	17.581	7.19	-4.561	0	O	17.03	sp2
C1513	1513	0	15.335	8.53	-2.848	0	CB	7.9	sp3
C1514	1514	0	14.046	8.714	-3.616	0	CG	4.53	sp2
C1515	1515	0	12.857	8.152	-3.104	0	CD1	3.36	sp2
C1516	1516	0	14.07	9.426	-4.832	0	CD2	2.92	sp2
C1517	1517	0	11.67	8.277	-3.843	0	CE1	2.2	sp2
C1518	1518	0	12.88	9.558	-5.567	0	CE2	2	sp2
C1519	1519	0	11.698	8.975	-5.067	0	CZ	2.93	sp2
O1520	1520	0	10.529	9.088	-5.794	0	OH	4.38	sp2
H1521	1521	0	17.341	7.524	-1.557	0	H	99.99	s
H1522	1522	0	10.665	9.671	-6.529	0	HH	99.99	s
N1523	1523	0	15.792	6.07	-5.243	0	N	17.84	sp2
C1524	1524	0	16.438	5.717	-6.484	0	CA	21.36	sp3
C1525	1525	0	16.728	6.941	-7.373	0	C	25.63	sp2
O1526	1526	0	15.938	7.898	-7.461	0	O	27.44	sp2
C1527	1527	0	15.437	4.758	-7.143	0	CB	21.35	sp3
C1528	1528	0	14.547	4.243	-6.014	0	CG	20.25	sp3
C1529	1529	0	14.482	5.445	-5.085	0	CD	16.36	sp3
N1530	1530	0	17.893	6.924	-8.03	0	N	28.71	sp2
C1531	1531	0	18.224	7.927	-9.041	0	CA	31.52	sp3
C1532	1532	0	17.207	7.792	-10.169	0	C	32.96	sp2
O1533	1533	0	16.642	6.69	-10.27	0	O	36.85	sp2
C1534	1534	0	19.636	7.674	-9.579	0	CB	31.14	sp3
H1535	1535	0	18.502	6.146	-7.885	0	H	99.99	s
N1536	1536	0	16.885	8.771	-11.012	0	N	33.45	sp2
C1537	1537	0	15.904	8.593	-12.096	0	CA	34.55	sp3
C1538	1538	0	16.432	8.274	-13.512	0	C	36.57	sp2
O1539	1539	0	15.967	7.333	-14.152	0	O	99.99	sp2
C1540	1540	0	15.206	9.953	-12.037	0	CB	34.58	sp3
C1541	1541	0	16.354	10.939	-11.797	0	CG	34.66	sp3
C1542	1542	0	17.296	10.168	-10.874	0	CD	32.4	sp3
N1543	1543	1	0.542	1.827	-23.63	0	N	Not found	sp3
C1544	1544	0	-0.045	1.868	-22.273	0	CA	Not found	sp3
C1545	1545	0	-1.522	1.941	-22.441	0	C	Not found	sp2
O1546	1546	0	-2.268	2.176	-21.489	0	O	Not found	sp2
C1547	1547	0	0.462	3.091	-21.499	0	CB	Not found	sp3
C1548	1548	0	1.986	3.26	-21.515	0	CG	Not found	sp3
S1549	1549	0	2.88	1.919	-20.713	0	SD	Not found	sp3
C1550	1550	0	2.803	2.543	-19.027	0	CE	Not found	sp3
H1551	1551	0	1.579	1.846	-23.556	0	HT1	99.99	s
H1552	1552	0	0.259	0.949	-24.11	0	HT2	99.99	s
H1553	1553	0	0.222	2.654	-24.174	0	HT3	99.99	s
N1554	1554	0	-1.96	1.714	-23.694	0	N	Not found	sp2
C1555	1555	0	-3.335	1.687	-24.09	0	CA	Not found	sp3
C1556	1556	0	-3.948	0.539	-23.365	0	C	Not found	sp2
O1557	1557	0	-5.085	0.61	-22.91	0	O	Not found	sp2
C1558	1558	0	-3.462	1.551	-25.608	0	CB	Not found	sp3
C1559	1559	0	-4.87	1.924	-26.026	0	CG	Not found	sp2
O1560	1560	0	-5.385	2.978	-25.68	0	OD1	Not found	sp2
N1561	1561	0	-5.473	0.992	-26.78	0	ND2	Not found	sp2
H1562	1562	0	-1.314	1.518	-24.428	0	H	99.99	s
N1563	1563	0	-3.184	-0.559	-23.236	0	N	Not found	sp2
C1564	1564	0	-3.696	-1.707	-22.558	0	CA	Not found	sp3
C1565	1565	0	-3.998	-1.29	-21.156	0	C	Not found	sp2
O1566	1566	0	-5.033	-1.656	-20.603	0	O	Not found	sp2
C1567	1567	0	-2.661	-2.821	-22.456	0	CB	Not found	sp3
H1568	1568	0	-2.278	-0.592	-23.656	0	H	99.99	s
N1569	1569	0	-3.09	-0.513	-20.539	0	N	Not found	sp2
C1570	1570	0	-3.324	-0.068	-19.198	0	CA	Not found	sp3
C1571	1571	0	-4.477	0.891	-19.179	0	C	Not found	sp2
O1572	1572	0	-5.363	0.795	-18.33	0	O	Not found	sp2
C1573	1573	0	-2.056	0.501	-18.558	0	CB	Not found	sp3
C1574	1574	0	-0.983	-0.575	-18.346	0	CG	Not found	sp3
C1575	1575	0	0.297	0.012	-17.754	0	CD1	Not found	sp3
C1576	1576	0	-1.491	-1.752	-17.507	0	CD2	Not found	sp3
H1577	1577	0	-2.281	-0.207	-21.038	0	H	99.99	s
N1578	1578	0	-4.492	1.84	-20.138	0	N	Not found	sp2
C1579	1579	0	-5.453	2.911	-20.143	0	CA	Not found	sp3
C1580	1580	0	-6.852	2.419	-20.332	0	C	Not found	sp2
O1581	1581	0	-7.754	2.84	-19.609	0	O	Not found	sp2
C1582	1582	0	-5.082	3.911	-21.242	0	CB	Not found	sp3
C1583	1583	0	-5.918	5.193	-21.266	0	CG	Not found	sp3
C1584	1584	0	-5.554	6.003	-22.494	0	CD	Not found	sp2
O1585	1585	0	-6.333	6.15	-23.427	0	OE1	Not found	sp2
N1586	1586	0	-4.318	6.529	-22.45	0	NE2	Not found	sp2
H1587	1587	0	-3.933	1.685	-20.944	0	H	99.99	s
N1588	1588	0	-7.075	1.508	-21.295	0	N	Not found	sp2
C1589	1589	0	-8.433	1.132	-21.556	0	CA	Not found	sp3
C1590	1590	0	-8.689	-0.223	-20.993	0	C	Not found	sp2
O1591	1591	0	-8.163	-1.226	-21.477	0	O	Not found	sp2
C1592	1592	0	-8.724	1.087	-23.057	0	CB	Not found	sp3
C1593	1593	0	-8.375	2.359	-23.834	0	CG	Not found	sp3
C1594	1594	0	-8.765	2.185	-25.292	0	CD	Not found	sp2
O1595	1595	0	-8.33	1.217	-25.916	0	OE1	Not found	sp2
O1596	1596	-1	-9.508	3.023	-25.801	0	OE2	Not found	sp2
H1597	1597	0	-6.317	1.019	-21.699	0	H	99.99	s
N1598	1598	0	-9.522	-0.276	-19.938	0	N	Not found	sp2
C1599	1599	0	-9.84	-1.532	-19.339	0	CA	Not found	sp3
C1600	1600	0	-11.057	-2.067	-20.021	0	C	Not found	sp2
O1601	1601	0	-11.847	-1.32	-20.594	0	O	Not found	sp2
C1602	1602	0	-10.098	-1.398	-17.834	0	CB	Not found	sp3
C1603	1603	0	-8.803	-1.167	-17.083	0	CG	Not found	sp2
O1604	1604	0	-7.99	-2.087	-17.016	0	OD1	Not found	sp2
O1605	1605	-1	-8.619	-0.07	-16.562	0	OD2	Not found	sp2
H1606	1606	0	-9.94	0.567	-19.601	0	H	99.99	s
N1607	1607	0	-11.221	-3.402	-19.964	0	N	Not found	sp2
C1608	1608	0	-12.346	-4.088	-20.529	0	CA	Not found	sp3
C1609	1609	0	-12.696	-3.588	-21.904	0	C	Not found	sp2
O1610	1610	0	-13.775	-3.024	-22.091	0	O	Not found	sp2
C1611	1611	0	-13.515	-4.245	-19.531	0	CB	Not found	sp3
O1612	1612	0	-14.47	-5.172	-20.057	0	OG1	Not found	sp3
C1613	1613	0	-14.19	-2.955	-19.043	0	CG2	Not found	sp3
H1614	1614	0	-10.534	-3.921	-19.456	0	H	99.99	s
H1615	1615	0	-13.981	-5.828	-20.536	0	HG1	99.99	s
N1616	1616	0	-11.856	-3.759	-22.895	0	N	Not found	sp2
C1617	1617	0	-12.235	-3.329	-24.213	0	CA	Not found	sp3
C1618	1618	0	-13.305	-4.225	-24.753	0	C	Not found	sp2
O1619	1619	0	-13.232	-5.435	-24.549	0	O	Not found	sp2
C1620	1620	0	-10.932	-3.469	-25.019	0	CB	Not found	sp3
C1621	1621	0	-9.81	-3.655	-24	0	CG	Not found	sp3
C1622	1622	0	-10.523	-4.354	-22.86	0	CD	Not found	sp3
N1623	1623	0	-14.27	-3.662	-25.419	0	N	Not found	sp2
C1624	1624	0	-15.387	-4.37	-25.982	0	CA	Not found	sp3
C1625	1625	0	-14.997	-5.39	-27.01	0	C	Not found	sp2
O1626	1626	0	-15.662	-6.421	-27.096	0	O	Not found	sp2
C1627	1627	0	-16.296	-3.258	-26.524	0	CB	Not found	sp3
C1628	1628	0	-15.369	-2.079	-26.794	0	CG	Not found	sp3
C1629	1629	0	-14.36	-2.22	-25.665	0	CD	Not found	sp3
N1630	1630	0	-13.943	-5.141	-27.813	0	N	Not found	sp2
C1631	1631	0	-13.633	-6.099	-28.834	0	CA	Not found	sp3
C1632	1632	0	-12.225	-5.862	-29.307	0	C	Not found	sp2
O1633	1633	0	-11.525	-4.996	-28.788	0	O	Not found	sp2
H1634	1634	0	-13.421	-4.292	-27.727	0	H	99.99	s
N1635	1635	0	-11.789	-6.644	-30.27	0	N	Not found	sp2
C1636	1636	0	-10.457	-6.468	-30.833	0	CA	Not found	sp3
C1637	1637	0	-10.372	-5.266	-31.809	0	C	Not found	sp2
O1638	1638	0	-11.46	-4.816	-32.152	0	O	Not found	sp2
C1639	1639	0	-10.191	-7.821	-31.51	0	CB	Not found	sp3
C1640	1640	0	-11.312	-8.769	-31.08	0	CG	Not found	sp3
C1641	1641	0	-12.467	-7.82	-30.8	0	CD	Not found	sp3
N1642	1642	0	-9.15	-4.792	-32.303	0	N	Not found	sp2
C1643	1643	0	-8.835	-3.589	-33.09	0	CA	Not found	sp3
C1644	1644	0	-9.923	-3.279	-34.07	0	C	Not found	sp2
O1645	1645	0	-9.957	-3.782	-35.195	0	O	Not found	sp2
C1646	1646	0	-7.484	-3.773	-33.781	0	CB	Not found	sp3
O1647	1647	0	-6.496	-4.058	-32.786	0	OG	Not found	sp3
H1648	1648	0	-8.358	-5.314	-31.986	0	H	99.99	s
H1649	1649	0	-5.707	-4.327	-33.238	0	HG	99.99	s
N1650	1650	0	-10.766	-2.304	-33.683	0	N	Not found	sp2
C1651	1651	0	-11.973	-2.022	-34.394	0	CA	Not found	sp3
C1652	1652	0	-11.787	-1.169	-35.598	0	C	Not found	sp2
O1653	1653	0	-10.894	-0.328	-35.688	0	O	Not found	sp2
C1654	1654	0	-13.16	-1.688	-33.469	0	CB	Not found	sp3
O1655	1655	0	-14.364	-1.578	-34.229	0	OG1	Not found	sp3
C1656	1656	0	-12.968	-0.48	-32.562	0	CG2	Not found	sp3
H1657	1657	0	-10.587	-1.846	-32.813	0	H	99.99	s
H1658	1658	0	-15.074	-1.513	-33.603	0	HG1	99.99	s
N1659	1659	0	-12.671	-1.432	-36.58	0	N	Not found	sp2
C1660	1660	0	-12.812	-0.695	-37.798	0	CA	Not found	sp3
C1661	1661	0	-13.391	0.625	-37.412	0	C	Not found	sp2
O1662	1662	0	-13.124	1.647	-38.041	0	O	Not found	sp2
C1663	1663	0	-13.666	-1.492	-38.802	0	CB	Not found	sp3
C1664	1664	0	-13.009	-2.859	-39.004	0	CG1	Not found	sp3
C1665	1665	0	-15.141	-1.667	-38.419	0	CG2	Not found	sp3
H1666	1666	0	-13.334	-2.152	-36.376	0	H	99.99	s
N1667	1667	0	-14.22	0.603	-36.347	0	N	Not found	sp2
C1668	1668	0	-14.91	1.752	-35.841	0	CA	Not found	sp3
C1669	1669	0	-13.892	2.746	-35.41	0	C	Not found	sp2
O1670	1670	0	-14.064	3.945	-35.624	0	O	Not found	sp2
C1671	1671	0	-15.866	1.391	-34.7	0	CB	Not found	sp3
C1672	1672	0	-17.072	0.659	-35.245	0	CG	Not found	sp2
C1673	1673	0	-17.141	-0.747	-35.144	0	CD1	Not found	sp2
C1674	1674	0	-18.113	1.398	-35.849	0	CD2	Not found	sp2
C1675	1675	0	-18.263	-1.426	-35.656	0	CE1	Not found	sp2
C1676	1676	0	-19.237	0.722	-36.361	0	CE2	Not found	sp2
C1677	1677	0	-19.3	-0.684	-36.261	0	CZ	Not found	sp2
H1678	1678	0	-14.389	-0.272	-35.894	0	H	99.99	s
N1679	1679	0	-12.799	2.262	-34.786	0	N	Not found	sp2
C1680	1680	0	-11.78	3.144	-34.305	0	CA	Not found	sp3
C1681	1681	0	-11.241	3.953	-35.433	0	C	Not found	sp2
O1682	1682	0	-11.452	3.687	-36.618	0	O	Not found	sp2
C1683	1683	0	-10.665	2.217	-33.784	0	CB	Not found	sp3
C1684	1684	0	-10.51	2.096	-32.266	0	CG	Not found	sp3
C1685	1685	0	-9.258	1.291	-31.902	0	CD	Not found	sp3
N1686	1686	0	-8.047	1.967	-32.374	0	NE	Not found	sp2
C1687	1687	0	-7.299	1.457	-33.379	0	CZ	Not found	sp2
N1688	1688	0	-7.614	0.298	-33.958	0	NH1	Not found	sp2
N1689	1689	1	-6.233	2.131	-33.799	0	NH2	Not found	sp2
H1690	1690	0	-12.7	1.274	-34.675	0	H	99.99	s
H1691	1691	0	-7.786	2.84	-31.963	0	HE	99.99	s
H1692	1692	0	-7.051	-0.064	-34.701	0	HH11	99.99	s
H1693	1693	0	-8.417	-0.214	-33.654	0	HH12	99.99	s
H1694	1694	0	-5.667	1.773	-34.542	0	HH21	99.99	s
H1695	1695	0	-5.993	3.004	-33.373	0	HH22	99.99	s
N1696	1696	0	-10.532	4.965	-35.007	0	N	Not found	sp2
C1697	1697	0	-9.927	5.928	-35.885	0	CA	Not found	sp3
C1698	1698	0	-9.007	5.189	-36.774	0	C	Not found	sp2
O1699	1699	0	-8.681	4.067	-36.39	0	O	Not found	sp2
C1700	1700	0	-9.207	6.887	-34.918	0	CB	Not found	sp3
C1701	1701	0	-10.102	6.93	-33.701	0	CG	Not found	sp3
C1702	1702	0	-10.47	5.464	-33.618	0	CD	Not found	sp3
N1703	1703	0	-8.584	5.794	-37.873	0	N	Not found	sp2
C1704	1704	0	-7.962	5.089	-38.965	0	CA	Not found	sp3
C1705	1705	0	-7.144	3.918	-38.585	0	C	Not found	sp2
O1706	1706	0	-5.988	4.032	-38.179	0	O	Not found	sp2
C1707	1707	0	-7.208	6.173	-39.751	0	CB	Not found	sp3
C1708	1708	0	-7.605	7.52	-39.146	0	CG	Not found	sp3
C1709	1709	0	-8.793	7.19	-38.253	0	CD	Not found	sp3
N1710	1710	0	-7.798	2.76	-38.722	0	N	Not found	sp2
C1711	1711	0	-7.197	1.512	-38.465	0	CA	Not found	sp3
C1712	1712	0	-7.058	0.99	-39.841	0	C	Not found	sp2
O1713	1713	0	-7.784	1.414	-40.737	0	O	Not found	sp2
C1714	1714	0	-8.114	0.644	-37.598	0	CB	Not found	sp3
O1715	1715	0	-7.538	-0.647	-37.372	0	OG1	Not found	sp3
C1716	1716	0	-9.509	0.519	-38.205	0	CG2	Not found	sp3
H1717	1717	0	-8.729	2.803	-39.084	0	H	99.99	s
H1718	1718	0	-8.212	-1.174	-36.963	0	HG1	99.99	s
N1719	1719	0	-6.094	0.102	-40.083	0	N	Not found	sp2
C1720	1720	0	-5.999	-0.36	-41.43	0	CA	Not found	sp3
C1721	1721	0	-7.009	-1.443	-41.506	0	C	Not found	sp2
O1722	1722	0	-6.689	-2.62	-41.653	0	O	Not found	sp2
C1723	1723	0	-4.572	-0.826	-41.713	0	CB	Not found	sp3
O1724	1724	0	-4.33	-0.815	-43.12	0	OG	Not found	sp3
H1725	1725	0	-5.543	-0.281	-39.342	0	H	99.99	s
H1726	1726	0	-3.455	-1.157	-43.248	0	HG	99.99	s
N1727	1727	0	-8.278	-1.025	-41.489	0	N	Not found	sp2
C1728	1728	0	-9.41	-1.87	-41.36	0	CA	Not found	sp3
C1729	1729	0	-9.427	-2.878	-42.437	0	C	Not found	sp2
O1730	1730	0	-9.41	-4.075	-42.181	0	O	Not found	sp2
C1731	1731	0	-10.654	-0.971	-41.419	0	CB	Not found	sp3
O1732	1732	0	-11.838	-1.714	-41.729	0	OG	Not found	sp3
H1733	1733	0	-8.457	-0.054	-41.613	0	H	99.99	s
H1734	1734	0	-12.537	-1.332	-41.215	0	HG	99.99	s
N1735	1735	0	-9.424	-2.43	-43.692	0	N	Not found	sp2
C1736	1736	0	-9.641	-3.419	-44.704	0	CA	Not found	sp3
C1737	1737	0	-8.601	-4.506	-44.763	0	C	Not found	sp2
O1738	1738	0	-8.952	-5.686	-44.679	0	O	Not found	sp2
C1739	1739	0	-9.948	-2.81	-46.088	0	CB	Not found	sp3
C1740	1740	0	-11.332	-2.169	-46.265	0	CG	Not found	sp3
C1741	1741	0	-11.567	-0.873	-45.481	0	CD	Not found	sp3
N1742	1742	0	-12.9	-0.332	-45.739	0	NE	Not found	sp2
C1743	1743	0	-13.943	-0.623	-44.931	0	CZ	Not found	sp2
N1744	1744	0	-13.793	-1.381	-43.844	0	NH1	Not found	sp2
N1745	1745	1	-15.145	-0.14	-45.23	0	NH2	Not found	sp2
H1746	1746	0	-9.335	-1.457	-43.9	0	H	99.99	s
H1747	1747	0	-13.049	0.227	-46.555	0	HE	99.99	s
H1748	1748	0	-14.582	-1.601	-43.271	0	HH11	99.99	s
H1749	1749	0	-12.893	-1.738	-43.588	0	HH12	99.99	s
H1750	1750	0	-15.932	-0.344	-44.648	0	HH21	99.99	s
H1751	1751	0	-15.267	0.431	-46.042	0	HH22	99.99	s
N1752	1752	0	-7.341	-4.214	-44.892	0	N	Not found	sp2
C1753	1753	0	-6.401	-5.286	-45.1	0	CA	Not found	sp3
C1754	1754	0	-6.234	-6.119	-43.898	0	C	Not found	sp2
O1755	1755	0	-6.113	-7.343	-43.961	0	O	Not found	sp2
C1756	1756	0	-5.123	-4.595	-45.589	0	CB	Not found	sp3
C1757	1757	0	-5.191	-3.184	-45.029	0	CG	Not found	sp3
C1758	1758	0	-6.686	-2.903	-45.024	0	CD	Not found	sp3
N1759	1759	0	-6.246	-5.422	-42.775	0	N	Not found	sp2
C1760	1760	0	-6.088	-6.028	-41.516	0	CA	Not found	sp3
C1761	1761	0	-7.295	-6.857	-41.295	0	C	Not found	sp2
O1762	1762	0	-7.244	-7.844	-40.569	0	O	Not found	sp2
C1763	1763	0	-5.772	-5.028	-40.382	0	CB	Not found	sp3
C1764	1764	0	-6.541	-4.966	-39.042	0	CG	Not found	sp3
C1765	1765	0	-5.828	-4.027	-38.069	0	CD1	Not found	sp3
C1766	1766	0	-8.001	-4.514	-39.143	0	CD2	Not found	sp3
H1767	1767	0	-6.391	-4.433	-42.806	0	H	99.99	s
N1768	1768	0	-8.401	-6.469	-41.95	0	N	Not found	sp2
C1769	1769	0	-9.705	-7.043	-41.785	0	CA	Not found	sp3
C1770	1770	0	-9.663	-8.48	-42.077	0	C	Not found	sp2
O1771	1771	0	-10.177	-9.282	-41.298	0	O	Not found	sp2
C1772	1772	0	-10.88	-6.487	-42.612	0	CB	Not found	sp3
C1773	1773	0	-12.283	-6.963	-42.209	0	CG	Not found	sp3
C1774	1774	0	-12.737	-6.299	-40.923	0	CD	Not found	sp2
O1775	1775	0	-13.559	-5.389	-41.008	0	OE1	Not found	sp2
O1776	1776	-1	-12.285	-6.695	-39.848	0	OE2	Not found	sp2
H1777	1777	0	-8.345	-5.679	-42.556	0	H	99.99	s
N1778	1778	0	-9.04	-8.862	-43.199	0	N	Not found	sp2
C1779	1779	0	-9.113	-10.263	-43.42	0	CA	Not found	sp3
C1780	1780	0	-8.347	-11.002	-42.358	0	C	Not found	sp2
O1781	1781	0	-8.867	-12.005	-41.864	0	O	Not found	sp2
C1782	1782	0	-8.85	-10.682	-44.891	0	CB	Not found	sp3
O1783	1783	0	-8.657	-12.097	-44.984	0	OG1	Not found	sp3
C1784	1784	0	-7.74	-9.923	-45.625	0	CG2	Not found	sp3
H1785	1785	0	-8.565	-8.212	-43.792	0	H	99.99	s
H1786	1786	0	-8.6	-12.304	-45.907	0	HG1	99.99	s
N1787	1787	0	-7.177	-10.616	-41.917	0	N	Not found	sp2
C1788	1788	0	-6.552	-11.398	-40.881	0	CA	Not found	sp3
C1789	1789	0	-7.204	-11.256	-39.545	0	C	Not found	sp2
O1790	1790	0	-7.234	-12.195	-38.75	0	O	Not found	sp2
C1791	1791	0	-5.06	-11.045	-40.883	0	CB	Not found	sp3
C1792	1792	0	-4.969	-9.718	-41.603	0	CG	Not found	sp3
C1793	1793	0	-6.145	-9.811	-42.564	0	CD	Not found	sp3
N1794	1794	0	-7.71	-10.055	-39.272	0	N	Not found	sp2
C1795	1795	0	-8.293	-9.75	-38.011	0	CA	Not found	sp3
C1796	1796	0	-9.595	-10.457	-37.882	0	C	Not found	sp2
O1797	1797	0	-9.966	-10.847	-36.781	0	O	Not found	sp2
C1798	1798	0	-8.553	-8.242	-37.97	0	CB	Not found	sp3
C1799	1799	0	-9.197	-7.723	-36.71	0	CG	Not found	sp2
N1800	1800	0	-10.233	-6.87	-36.738	0	ND1	Not found	sp2
C1801	1801	0	-8.837	-7.961	-35.381	0	CD2	Not found	sp2
C1802	1802	0	-10.53	-6.562	-35.441	0	CE1	Not found	sp2
N1803	1803	0	-9.672	-7.23	-34.608	0	NE2	Not found	sp2
H1804	1804	0	-7.859	-9.459	-40.052	0	H	99.99	s
N1806	1806	0	-10.333	-10.624	-38.999	0	N	Not found	sp2
C1807	1807	0	-11.633	-11.227	-38.932	0	CA	Not found	sp3
C1808	1808	0	-11.444	-12.604	-38.422	0	C	Not found	sp2
O1809	1809	0	-12.221	-13.088	-37.603	0	O	Not found	sp2
C1810	1810	0	-12.41	-11.196	-40.254	0	CB	Not found	sp3
S1811	1811	0	-11.731	-12.23	-41.577	0	SG	Not found	sp3
H1812	1812	0	-9.908	-10.428	-39.877	0	H	99.99	s
N1813	1813	0	-10.372	-13.276	-38.871	0	N	Not found	sp2
C1814	1814	0	-10.215	-14.606	-38.386	0	CA	Not found	sp3
C1815	1815	0	-9.993	-14.531	-36.903	0	C	Not found	sp2
O1816	1816	0	-10.505	-15.359	-36.153	0	O	Not found	sp2
C1817	1817	0	-9.213	-15.451	-39.202	0	CB	Not found	sp3
C1818	1818	0	-7.704	-15.198	-39.096	0	CG	Not found	sp3
C1819	1819	0	-7.049	-15.784	-37.842	0	CD	Not found	sp3
N1820	1820	0	-5.635	-15.426	-37.769	0	NE	Not found	sp2
C1821	1821	0	-4.679	-16.368	-37.916	0	CZ	Not found	sp2
N1822	1822	0	-4.993	-17.646	-38.135	0	NH1	Not found	sp2
N1823	1823	1	-3.399	-16.013	-37.842	0	NH2	Not found	sp2
H1824	1824	0	-9.729	-12.866	-39.519	0	H	99.99	s
H1825	1825	0	-5.381	-14.47	-37.617	0	HE	99.99	s
H1826	1826	0	-4.275	-18.332	-38.241	0	HH11	99.99	s
H1827	1827	0	-5.951	-17.926	-38.193	0	HH12	99.99	s
H1828	1828	0	-2.677	-16.696	-37.951	0	HH21	99.99	s
H1829	1829	0	-3.155	-15.057	-37.676	0	HH22	99.99	s
N1830	1830	0	-9.228	-13.524	-36.432	0	N	Not found	sp2
C1831	1831	0	-8.926	-13.391	-35.026	0	CA	Not found	sp3
C1832	1832	0	-10.139	-13.042	-34.182	0	C	Not found	sp2
O1833	1833	0	-10.285	-13.546	-33.069	0	O	Not found	sp2
C1834	1834	0	-7.77	-12.402	-34.842	0	CB	Not found	sp3
C1835	1835	0	-7.043	-12.526	-33.496	0	CG	Not found	sp3
C1836	1836	0	-5.817	-11.623	-33.427	0	CD	Not found	sp2
O1837	1837	0	-5.291	-11.228	-34.469	0	OE1	Not found	sp2
O1838	1838	-1	-5.381	-11.324	-32.317	0	OE2	Not found	sp2
H1839	1839	0	-8.866	-12.853	-37.08	0	H	99.99	s
N1840	1840	0	-11.045	-12.179	-34.682	0	N	Not found	sp2
C1841	1841	0	-12.213	-11.705	-33.974	0	CA	Not found	sp3
C1842	1842	0	-13.077	-12.868	-33.639	0	C	Not found	sp2
O1843	1843	0	-13.842	-12.833	-32.676	0	O	Not found	sp2
C1844	1844	0	-13.053	-10.611	-34.665	0	CB	Not found	sp3
C1845	1845	0	-13.771	-10.954	-35.975	0	CG1	Not found	sp3
C1846	1846	0	-12.189	-9.385	-34.858	0	CG2	Not found	sp3
C1847	1847	0	-15.209	-11.459	-35.812	0	CD1	Not found	sp3
H1848	1848	0	-10.946	-11.927	-35.64	0	H	99.99	s
N1849	1849	0	-12.997	-13.916	-34.467	0	N	Not found	sp2
C1850	1850	0	-13.762	-15.115	-34.306	0	CA	Not found	sp3
C1851	1851	0	-13.492	-15.614	-32.928	0	C	Not found	sp2
O1852	1852	0	-14.382	-16.15	-32.268	0	O	Not found	sp2
C1853	1853	0	-13.4	-16.15	-35.376	0	CB	Not found	sp3
C1854	1854	0	-14.138	-17.498	-35.329	0	CG	Not found	sp3
C1855	1855	0	-15.613	-17.468	-35.75	0	CD	Not found	sp3
N1856	1856	0	-16.45	-16.711	-34.819	0	NE	Not found	sp2
C1857	1857	0	-17.689	-16.316	-35.182	0	CZ	Not found	sp2
N1858	1858	0	-18.19	-16.62	-36.38	0	NH1	Not found	sp2
N1859	1859	1	-18.421	-15.61	-34.326	0	NH2	Not found	sp2
H1860	1860	0	-12.389	-13.85	-35.259	0	H	99.99	s
H1861	1861	0	-16.105	-16.502	-33.903	0	HE	99.99	s
H1862	1862	0	-19.109	-16.32	-36.635	0	HH11	99.99	s
H1863	1863	0	-17.651	-17.152	-37.034	0	HH12	99.99	s
H1864	1864	0	-19.342	-15.311	-34.575	0	HH21	99.99	s
H1865	1865	0	-18.051	-15.374	-33.427	0	HH22	99.99	s
N1866	1866	0	-12.248	-15.437	-32.453	0	N	Not found	sp2
C1867	1867	0	-11.905	-15.922	-31.153	0	CA	Not found	sp3
C1868	1868	0	-12.818	-15.237	-30.178	0	C	Not found	sp2
O1869	1869	0	-13.261	-15.838	-29.202	0	O	Not found	sp2
C1870	1870	0	-10.392	-15.984	-30.846	0	CB	Not found	sp3
C1871	1871	0	-10.108	-17.063	-29.8	0	CG1	Not found	sp3
C1872	1872	0	-9.764	-14.663	-30.406	0	CG2	Not found	sp3
C1873	1873	0	-10.557	-18.46	-30.236	0	CD1	Not found	sp3
H1874	1874	0	-11.555	-15.017	-33.036	0	H	99.99	s
N1875	1875	0	-13.123	-13.945	-30.402	0	N	Not found	sp2
C1876	1876	0	-14.027	-13.268	-29.52	0	CA	Not found	sp3
C1877	1877	0	-13.237	-12.828	-28.345	0	C	Not found	sp2
O1878	1878	0	-13.791	-12.462	-27.308	0	O	Not found	sp2
H1879	1879	0	-12.688	-13.464	-31.162	0	H	99.99	s
N1880	1880	0	-11.903	-12.836	-28.486	0	N	Not found	sp2
C1881	1881	0	-11.135	-12.439	-27.362	0	CA	Not found	sp3
C1882	1882	0	-10.871	-10.992	-27.533	0	C	Not found	sp2
O1883	1883	0	-10.069	-10.576	-28.369	0	O	Not found	sp2
C1884	1884	0	-9.87	-13.284	-27.129	0	CB	Not found	sp3
C1885	1885	0	-10.315	-14.686	-26.696	0	CG1	Not found	sp3
C1886	1886	0	-8.977	-12.675	-26.038	0	CG2	Not found	sp3
C1887	1887	0	-9.149	-15.629	-26.385	0	CD1	Not found	sp3
H1888	1888	0	-11.459	-13.029	-29.359	0	H	99.99	s
N1889	1889	0	-11.591	-10.186	-26.733	0	N	Not found	sp2
C1890	1890	0	-11.416	-8.777	-26.785	0	CA	Not found	sp3
C1891	1891	0	-10.104	-8.535	-26.147	0	C	Not found	sp2
O1892	1892	0	-9.51	-9.421	-25.534	0	O	Not found	sp2
C1893	1893	0	-12.51	-8.106	-25.964	0	CB	Not found	sp3
H1894	1894	0	-12.216	-10.6	-26.072	0	H	99.99	s
N1895	1895	0	-9.578	-7.324	-26.334	0	N	Not found	sp2
C1896	1896	0	-8.312	-7.067	-25.742	0	CA	Not found	sp3
C1897	1897	0	-7.601	-6.218	-26.713	0	C	Not found	sp2
O1898	1898	0	-8.152	-5.867	-27.753	0	O	Not found	sp2
H1899	1899	0	-10.073	-6.617	-26.84	0	H	99.99	s
N1900	1900	0	-6.346	-5.877	-26.389	0	N	Not found	sp2
C1901	1901	0	-5.605	-5.041	-27.266	0	CA	Not found	sp3
C1902	1902	0	-4.578	-5.918	-27.884	0	C	Not found	sp2
O1903	1903	0	-3.601	-6.317	-27.25	0	O	Not found	sp2
C1904	1904	0	-5.052	-3.765	-26.607	0	CB	Not found	sp3
C1905	1905	0	-6.044	-3.098	-25.645	0	CG1	Not found	sp3
C1906	1906	0	-4.655	-2.769	-27.707	0	CG2	Not found	sp3
C1907	1907	0	-7.206	-2.39	-26.351	0	CD1	Not found	sp3
H1908	1908	0	-5.937	-6.222	-25.545	0	H	99.99	s
N1909	1909	0	-4.793	-6.251	-29.16	0	N	Not found	sp2
C1910	1910	0	-3.855	-7.042	-29.872	0	CA	Not found	sp3
C1911	1911	0	-3.603	-6.224	-31.065	0	C	Not found	sp2
O1912	1912	0	-4.299	-5.242	-31.323	0	O	Not found	sp2
C1913	1913	0	-4.495	-8.4	-30.231	0	CB	Not found	sp3
O1914	1914	0	-3.618	-9.183	-31.048	0	OG1	Not found	sp3
C1915	1915	0	-5.867	-8.255	-30.906	0	CG2	Not found	sp3
H1916	1916	0	-5.61	-5.899	-29.618	0	H	99.99	s
H1917	1917	0	-4.118	-9.936	-31.343	0	HG1	99.99	s
N1918	1918	0	-2.54	-6.55	-31.792	0	N	Not found	sp2
C1919	1919	0	-2.423	-5.84	-33.002	0	CA	Not found	sp3
C1920	1920	0	-2.36	-6.914	-34.022	0	C	Not found	sp2
O1921	1921	0	-1.634	-7.892	-33.868	0	O	Not found	sp2
C1922	1922	0	-1.236	-4.856	-33.029	0	CB	Not found	sp3
C1923	1923	0	-1.229	-4.012	-34.308	0	CG1	Not found	sp3
C1924	1924	0	0.106	-5.566	-32.852	0	CG2	Not found	sp3
C1925	1925	0	-2.501	-3.178	-34.486	0	CD1	Not found	sp3
H1926	1926	0	-2.063	-7.411	-31.689	0	H	99.99	s
N1927	1927	0	-3.219	-6.835	-35.038	0	N	Not found	sp2
C1928	1928	0	-3.047	-7.742	-36.114	0	CA	Not found	sp3
C1929	1929	0	-2.704	-6.793	-37.184	0	C	Not found	sp2
O1930	1930	0	-3.341	-5.754	-37.29	0	O	Not found	sp2
C1931	1931	0	-4.323	-8.546	-36.369	0	CB	Not found	sp3
O1932	1932	0	-4.269	-9.232	-37.625	0	OG1	Not found	sp3
C1933	1933	0	-5.562	-7.671	-36.264	0	CG2	Not found	sp3
H1934	1934	0	-3.851	-6.063	-35.105	0	H	99.99	s
H1935	1935	0	-5.042	-9.78	-37.663	0	HG1	99.99	s
N1936	1936	0	-1.62	-7.031	-37.925	0	N	Not found	sp2
C1937	1937	0	-1.392	-6.074	-38.947	0	CA	Not found	sp3
C1938	1938	0	-0.35	-6.588	-39.838	0	C	Not found	sp2
O1939	1939	0	0.556	-7.294	-39.401	0	O	Not found	sp2
C1940	1940	0	-0.913	-4.705	-38.402	0	CB	Not found	sp3
C1941	1941	0	-1.251	-3.454	-39.235	0	CG	Not found	sp3
C1942	1942	0	-2.385	-3.639	-40.242	0	CD1	Not found	sp3
C1943	1943	0	-1.579	-2.273	-38.324	0	CD2	Not found	sp3
H1944	1944	0	-0.964	-7.762	-37.769	0	H	99.99	s
N1945	1945	0	-0.503	-6.248	-41.13	0	N	Not found	sp2
C1946	1946	0	0.433	-6.669	-42.11	0	CA	Not found	sp3
C1947	1947	0	0.584	-8.154	-41.98	0	C	Not found	sp2
O1948	1948	0	1.699	-8.672	-42.023	0	O	Not found	sp2
C1949	1949	0	1.765	-5.918	-42.015	0	CB	Not found	sp3
O1950	1950	0	1.543	-4.542	-42.328	0	OG	Not found	sp3
H1951	1951	0	-1.27	-5.667	-41.398	0	H	99.99	s
H1952	1952	0	1.251	-4.121	-41.529	0	HG	99.99	s
N1953	1953	0	-0.554	-8.861	-41.825	0	N	Not found	sp2
C1954	1954	0	-0.639	-10.298	-41.721	0	CA	Not found	sp3
C1955	1955	0	0.008	-10.889	-40.48	0	C	Not found	sp2
O1956	1956	0	0.568	-11.984	-40.532	0	O	Not found	sp2
C1957	1957	0	-0.184	-10.973	-43.028	0	CB	Not found	sp3
C1958	1958	0	-0.787	-12.358	-43.291	0	CG	Not found	sp3
C1959	1959	0	-2.31	-12.311	-43.427	0	CD1	Not found	sp3
C1960	1960	0	-0.131	-13.037	-44.494	0	CD2	Not found	sp3
H1961	1961	0	-1.404	-8.337	-41.797	0	H	99.99	s
N1962	1962	0	-0.036	-10.207	-39.315	0	N	Not found	sp2
C1963	1963	0	0.449	-10.861	-38.117	0	CA	Not found	sp3
C1964	1964	0	-0.428	-10.465	-36.953	0	C	Not found	sp2
O1965	1965	0	-1.044	-9.404	-36.986	0	O	Not found	sp2
C1966	1966	0	1.918	-10.517	-37.839	0	CB	Not found	sp3
S1967	1967	0	2.219	-8.773	-37.452	0	SG	Not found	sp3
H1968	1968	0	-0.388	-9.272	-39.283	0	H	99.99	s
N1969	1969	0	-0.529	-11.304	-35.891	0	N	Not found	sp2
C1970	1970	0	-1.345	-10.955	-34.744	0	CA	Not found	sp3
C1971	1971	0	-0.447	-10.996	-33.543	0	C	Not found	sp2
O1972	1972	0	0.201	-12.012	-33.298	0	O	Not found	sp2
H1973	1973	0	-0.015	-12.162	-35.892	0	H	99.99	s
N1974	1974	0	-0.415	-9.905	-32.739	0	N	Not found	sp2
C1975	1975	0	0.515	-9.804	-31.649	0	CA	Not found	sp3
C1976	1976	0	-0.186	-9.213	-30.456	0	C	Not found	sp2
O1977	1977	0	-1.026	-8.327	-30.596	0	O	Not found	sp2
C1978	1978	0	1.684	-8.909	-32.054	0	CB	Not found	sp3
S1979	1979	0	2.177	-9.142	-33.783	0	SG	Not found	sp3
H1980	1980	0	-1.132	-9.224	-32.805	0	H	99.99	s
N1981	1981	0	0.159	-9.665	-29.233	0	N	Not found	sp2
C1982	1982	0	-0.433	-9.088	-28.059	0	CA	Not found	sp3
C1983	1983	0	0.03	-7.671	-28.041	0	C	Not found	sp2
O1984	1984	0	1.14	-7.361	-28.472	0	O	Not found	sp2
C1985	1985	0	0.021	-9.799	-26.785	0	CB	Not found	sp3
H1986	1986	0	0.864	-10.367	-29.156	0	H	99.99	s
N1987	1987	0	-0.82	-6.767	-27.526	0	N	Not found	sp2
C1988	1988	0	-0.511	-5.37	-27.588	0	CA	Not found	sp3
C1989	1989	0	0.746	-5.065	-26.829	0	C	Not found	sp2
O1990	1990	0	1.561	-4.269	-27.286	0	O	Not found	sp2
C1991	1991	0	-1.565	-4.325	-27.207	0	CB	Not found	sp3
C1992	1992	0	-1.698	-4.076	-25.713	0	CG	Not found	sp2
O1993	1993	0	-1.289	-3.037	-25.213	0	OD1	Not found	sp2
N1994	1994	0	-2.26	-5.088	-25.029	0	ND2	Not found	sp2
H1995	1995	0	-1.704	-7.078	-27.177	0	H	99.99	s
N1996	1996	0	0.947	-5.692	-25.656	0	N	Not found	sp2
C1997	1997	0	2.065	-5.367	-24.812	0	CA	Not found	sp3
C1998	1998	0	3.37	-5.654	-25.506	0	C	Not found	sp2
O1999	1999	0	4.359	-4.956	-25.294	0	O	Not found	sp2
C2000	2000	0	2.001	-6.162	-23.507	0	CB	Not found	sp3
H2001	2001	0	0.266	-6.356	-25.351	0	H	99.99	s
N2002	2002	0	3.421	-6.742	-26.291	0	N	Not found	sp2
C2003	2003	0	4.603	-7.198	-26.98	0	CA	Not found	sp3
C2004	2004	0	4.997	-6.365	-28.169	0	C	Not found	sp2
O2005	2005	0	6.183	-6.258	-28.483	0	O	Not found	sp2
C2006	2006	0	4.377	-8.592	-27.552	0	CB	Not found	sp3
C2007	2007	0	4.066	-9.717	-26.573	0	CG	Not found	sp3
C2008	2008	0	3.556	-10.936	-27.345	0	CD	Not found	sp3
[truncated: 2,373 more rows]
